# Supplementary material for: Carbon storage in Chinese grassland ecosystems: Influence of different integrative methods
Source: Sci Rep. 2016 Feb 17;6:21378. doi: 10.1038/srep21378 (PMC4756709; doi:10.1038/srep21378)
Supplement: Supplementary datasets 1 [file srep21378-s2.xls]

## Sheet: Title and authors
Title: Carbon storage in Chinese grassland ecosystems: Influence of different integrative methods
Authors: Anna Ma, Nianpeng He *, Guirui Yu *, Ding Wen, Shunlei Peng
* For correspondence. E-mail: henp@igsnrr.ac.cn; yugr@igsnrr.ac.cn

## Sheet: Appx.S2
Appx. S2 Locations (longitude, latitude) and carbon density (kg C m–2) of the above-ground biomass (AGBC) of the sampled sites
Site	Longitude	Latitude	AGBC (kg C m–2)
A01	115.85	41.87	0.067
A02	115.95	41.88	0.064
A03	116.05	41.86	0.055
A04	116.15	41.89	0.06
A05	116.25	41.91	0.083
A06	124.17	44.33	0.142
A07	124.27	44.23	0.077
A08	124.37	44.13	0.032
A09	96.23	40.82	0.108
A10	96.13	40.72	0.003
A11	96.03	40.62	0.012
A12	95.93	40.52	0.032
A13	95.83	40.42	0.096
A14	95.73	40.32	0.096
A15	95.63	40.22	0.015
A16	95.53	40.12	0.015
A17	95.43	40.02	0.061
A18	95.33	40.04	0.062
A19	95.23	40.06	0.057
A20	95.13	40.08	0.041
A21	96.24	40.1	0.059
A22	96.34	40.12	0.073
A23	96.44	40.14	0.078
A24	96.54	40.16	0.089
A25	96.64	40.18	0.096
A26	96.74	40.2	0.118
A27	96.84	40.22	0.113
A28	96.94	40.24	0.098
A29	97.04	40.26	0.106
A30	97.14	40.28	0.091
A31	97.24	40.3	0.103
A32	97.34	40.32	0.11
A33	97.32	40.34	0.122
A34	97.3	40.36	0.12
A35	97.28	40.38	0.133
A36	97.26	40.4	0.127
A37	97.24	40.42	0.128
A38	97.22	40.44	0.13
A39	97.2	40.46	0.135
A40	97.18	40.48	0.135
A41	97.16	40.5	0.142
A42	97.14	40.52	0.14
A43	97.12	40.54	0.15
A44	97.1	40.56	0.162
A45	97.08	40.58	0.167
A46	97.06	40.6	0.164
A47	97.04	40.62	0.172
A48	97.02	40.64	0.164
A49	97	40.66	0.152
A50	96.98	40.68	0.208
A51	96.96	40.7	0.219
A52	96.94	40.72	0.165
A53	115.13	41.77	0.067
A54	115.19	41.74	0.115
A55	115.14	41.75	0.085
A56	115.13	41.77	0.104
A57	107.49	35.21	0.131
A58	108.78	35.22	0.136
A59	109.66	35.54	0.12
A60	110.6	36.07	0.134
A61	105.98	35.75	0.12
A62	106.99	36.1	0.117
A63	107.87	36.51	0.106
A64	108.65	36.86	0.125
A65	111.4	37.66	0.121
A66	111.81	38	0.09
A67	106.61	36.29	0.062
A68	106.23	36.87	0.069
A69	107.84	37.14	0.069
A70	107.46	37.91	0.072
A71	110.48	37.94	0.079
A72	110.2	37.53	0.078
A73	109.64	38.13	0.07
A74	108.93	38.17	0.032
A75	109.23	38.35	0.025
A76	108.73	38.86	0.023
A77	108.68	39.21	0.016
A78	108.45	39.08	0.025
A79	107.49	35.21	0.396
A80	108.88	35.32	0.387
A81	109.76	35.64	0.388
A82	110.7	36.17	0.441
A83	106.08	35.85	0.322
A84	107.09	36.2	0.332
A85	107.97	36.61	0.353
A86	108.75	36.96	0.408
A87	111.5	37.76	0.321
A88	111.91	38.1	0.285
A89	106.71	36.39	0.202
A90	106.33	36.97	0.207
A91	107.94	37.24	0.21
A92	107.56	38.01	0.238
A93	110.58	38.04	0.279
A94	110.3	37.63	0.288
A95	109.74	38.23	0.209
A96	109.03	38.27	0.137
A97	109.33	38.45	0.154
A98	108.83	38.96	0.189
A99	108.78	39.31	0.192
A100	108.55	39.18	0.156
A101	99.79	33.62	0.114
A102	99.89	33.72	0.076
A103	99.99	33.82	0.067
A104	100.09	33.92	0.068
A105	99.81	33.6	0.112
A106	99.92	33.72	0.077
A107	100.01	33.85	0.07
A108	100.13	33.94	0.069
A109	91.05	30.52	0.008
A110	91.07	30.5	0.015
A111	91.06	30.52	0.019
A112	91.08	30.54	0.015
A113	105.02	38.96	0.08
A114	105.83	38.91	0.012
A115	105.81	38.87	0.016
A116	105.76	38.87	0.01
A117	105.74	38.88	0.008
A118	105.61	39.14	0.017
A119	105.57	39.09	0.01
A120	105.57	39.09	0.012
A121	115.49	42.11	0.048
A122	115.5	42.12	0.06
A123	115.51	42.13	0.056
A124	115.52	42.14	0.067
A125	115.53	42.15	0.087
A126	115.54	42.16	0.097
A127	115.55	42.17	0.033
A128	115.56	42.18	0.039
A129	115.57	42.19	0.046
A130	115.58	42.2	0.121
A131	115.59	42.21	0.184
A132	115.6	42.22	0.209
A133	95.13	35.33	0.054
A134	100.01	36.14	0.013
A135	100.39	36.4	0.019
A136	99	37.37	0.049
A137	98.79	37.45	0.027
A138	99.32	37.39	0.023
A139	97.7	38.63	0.03
A140	97.71	38.46	0.029
A141	97.72	38.78	0.019
A142	95.71	32.53	0.049
A143	95.57	32.08	0.036
A144	95.63	32.1	0.031
A145	93.22	33.86	0.067
A146	91.48	34.54	0.065
A147	90.93	33.82	0.047
A148	104.58	37.42	0.301
A149	104.68	37.57	0.168
A150	104.78	37.72	0.062
A151	104.88	37.87	0.078
A152	104.98	38.02	0.081
A153	105.08	38.17	0.068
A154	95.69	34.16	0.061
A155	95.88	34.66	0.049
A156	95.73	34.35	0.037
A157	94.76	34.4	0.038
A158	83.87	31.36	0.12
A159	84.1	29.95	0.12
A160	84.33	30.27	0.12
A161	84.56	30.59	0.168
A162	95	35.33	0.164
A163	102.67	37.18	0.093
A164	102.68	37.21	0.06
A165	102.69	37.21	0.026
A166	84.73	42.73	0.066
A167	84.34	42.74	0.022
A168	84.37	43.06	0.032
A169	83.46	42.93	0.038
A170	84.57	42.73	0.042
A171	104.15	35.95	0.065
A172	104.2	35.98	0.048
A173	101.32	37.62	0.157
A174	101.33	37.61	0.194
A175	101.34	37.62	0.167
A176	101.35	37.62	0.167
A177	101.36	37.62	0.157
A178	101.37	37.62	0.2
A179	101.38	37.62	0.175
A180	101.39	37.63	0.188
A181	101.4	37.63	0.157
A182	101.41	37.63	0.192
A183	101.42	37.63	0.201
A184	101.43	37.64	0.197
A185	118.69	44.23	0.082
A186	118.7	44.23	0.104
A187	118.75	44.19	0.141
A188	118.75	44.19	0.14
A189	118.74	44.22	0.173
A190	118.42	44.28	0.097
A191	86.97	33.94	0.025
A192	86.25	33.77	0.024
A193	85.9	33.8	0.025
A194	84.57	33.73	0.026
A195	86.98	33.95	0.015
A196	86.26	33.78	0.019
A197	85.91	33.81	0.016
A198	84.58	33.74	0.026
A199	86.99	33.96	0.015
A200	86.27	33.79	0.014
A201	85.92	33.82	0.018
A202	84.59	33.75	0.027
A203	87	33.97	0.021
A204	86.28	33.8	0.025
A205	85.93	33.83	0.024
A206	84.6	33.76	0.037
A207	86.99	33.96	0.025
A208	86.27	33.79	0.027
A209	85.92	33.82	0.031
A210	84.59	33.75	0.039
A211	116.68	43.55	0.123
A212	116.68	43.55	0.071
A213	116.68	43.55	0.099
A214	116.68	43.55	0.068
A215	116.68	43.55	0.287
A216	116.68	43.55	0.054
A217	116.68	43.55	0.126
A218	116.68	43.55	0.069
A219	101.3	37.62	0.168
A220	99.97	35.58	0.043
A221	99.88	33.95	0.136
A222	95.8	34.12	0.068
A223	99.88	33.95	0.136
A224	99.88	33.95	0.076
A225	99.88	33.95	0.051
A226	99.88	33.95	0.042
A227	99.88	33.95	0.084
A228	106.5	37.08	0.026
A229	106.51	37.11	0.022
A230	106.58	37.14	0.018
A231	107.67	38.02	0.018
A232	99.79	38.84	0.029
A233	99.75	38.79	0.018
A234	99.84	38.83	0.009
A235	99.79	38.81	0.003
A236	108.17	34.35	0.316
A237	108.4	34.49	0.588
A238	108.63	34.63	0.574
A239	108.86	34.77	0.397
A240	115.5	42.12	0.063
A241	115.5	42.12	0.046
A242	115.5	43.12	0.078
A243	101.43	35.49	0.132
A244	101.52	35.51	0.071
A245	100	35.52	0.106
A246	99.99	35.82	0.06
A247	99.99	35.83	0.035
A248	99.99	35.83	0.038
A249	100.02	35.84	0.049
A250	100.01	35.85	0.039
A251	99.99	35.85	0.055
A252	99.99	35.85	0.033
A253	101.51	35.86	0.107
A254	100.22	35.93	0.027
A255	100.26	35.94	0.018
A256	100.37	35.99	0.075
A257	100.48	36.01	0.032
A258	100.47	36.01	0.032
A259	100.42	36.01	0.019
A260	118.28	49.41	0.068
A261	119.66	45.69	0.077
A262	120.04	48.69	0.117
A263	121.11	49.36	0.119
A264	121.43	49.26	0.065
A265	121.68	50.28	0.036
A266	105.61	38.95	0.059
A267	105.74	39.29	0.009
A268	109.58	38.89	0.043
A269	109.71	39.86	0.034
A270	110.53	39.76	0.03
A271	111.16	39.71	0.037
A272	111.6	41.21	0.058
A273	115.13	43.91	0.067
A274	115.82	43.96	0.055
A275	116.89	44	0.048
A276	117.02	44.39	0.035
A277	117.21	43.37	0.041
A278	117.46	44.1	0.066
A279	117.58	43.71	0.052
A280	117.71	45.16	0.072
A281	118.15	48.93	0.048
A282	118.21	44.48	0.039
A283	118.28	45.64	0.084
A284	118.91	44.63	0.046
A285	119.16	44.97	0.056
A286	119.41	48.3	0.08
A287	119.66	45.69	0.059
A288	120.23	49.41	0.09
A289	101.9	39.25	0.041
A290	105.68	39.77	0.037
A291	107.19	38.42	0.053
A292	107.19	41.22	0.017
A293	107.25	37.88	0.046
A294	107.5	38.66	0.033
A295	108.07	38.99	0.011
A296	108.64	39.28	0.026
A297	108.64	41.31	0.047
A298	110.78	41.45	0.051
A299	112.48	41.79	0.023
A300	112.8	41.98	0.039
A301	113.11	42.32	0.05
A302	113.36	42.85	0.066
A303	114.06	43.48	0.076
A304	118.82	46.74	0.101
A305	118.52	46.69	0.072
A306	117.89	46.58	0.063
A307	116.39	46.1	0.054
A308	115.25	45.39	0.062
A309	114.35	45.12	0.071
A310	113.54	44.75	0.045
A311	112.62	44.91	0.028
A312	111.96	44.07	0.024
A313	118.89	46.61	0.017
A314	118.58	46.66	0.041
A315	117.91	46.55	0.046
A316	116.41	46.08	0.051
A317	115.31	45.36	0.046
A318	114.35	45.12	0.061
A319	113.54	44.73	0.017
A320	112.62	44.91	0.017
A321	111.96	44.07	0.025
A322	100.2	34.15	0.07
A323	100.2	34.15	0.054
A324	120.29	48.27	0.126
A325	120.43	48.13	0.098
A326	120.15	48.81	0.131
A327	120.47	48.03	0.097
A328	120.27	49.07	0.11
A329	119.97	48.6	0.091
A330	120.12	48.96	0.084
A331	119.53	48.43	0.099
A332	119.7	48.47	0.087
A333	119.63	48.41	0.086
A334	119.45	48.22	0.081
A335	119.69	48.46	0.101
A336	119.98	48.97	0.063
A337	119.67	48.79	0.084
A338	119.69	48.74	0.066
A339	119.49	48.65	0.091
A340	119.9	49.02	0.06
A341	119.84	48.98	0.06
A342	119.33	48.61	0.083
A343	119.35	48.21	0.078
A344	119.66	48.8	0.073
A345	119.45	48.75	0.053
A346	119.25	48.47	0.071
A347	119.22	48.42	0.061
A348	119.08	48.68	0.068
A349	119.38	48.62	0.106
A350	120.31	48.36	0.108
A351	119.94	48.4	0.156
A352	119.97	48.85	0.072
A353	120.01	48.58	0.098
A354	120.08	48.57	0.069
A355	119.98	48.7	0.115
A356	119.98	48.7	0.088
A357	120.11	48.93	0.102
A358	119.33	48.44	0.082
A359	119.59	48.32	0.05
A360	119.3	48.6	0.074
A361	119.31	48.67	0.145
A362	119.31	48.77	0.096
A363	119.31	48.72	0.08
A364	120.3	48.3	0.125
A365	119.98	48.13	0.123
A366	119.98	48.86	0.062
A367	119.98	48.92	0.084
A368	119.83	48.34	0.063
A369	119.62	48.78	0.059
A370	119.62	48.77	0.072
A371	119.61	48.78	0.07
A372	119.75	48.85	0.082
A373	119.78	48.86	0.077
A374	119.57	49.11	0.102
A375	119.61	49.07	0.046
A376	119.61	49.11	0.069
A377	120.31	48.36	0.079
A378	120.34	48.4	0.176
A379	120.22	48.83	0.067
A380	120.23	48.82	0.084
A381	120.11	48.79	0.056
A382	120.09	48.79	0.061
A383	120.36	49.15	0.057
A384	120.39	49.16	0.072
A385	120.52	49.1	0.06
A386	120.3	49.08	0.07
A387	120.19	49.09	0.08
A388	119.15	48.72	0.079
A389	119.12	48.69	0.075
A390	119.14	48.66	0.1
A391	119.05	48.61	0.076
A392	119.06	48.57	0.069
A393	119.06	48.55	0.087
A394	119.49	48.92	0.077
A395	119.49	48.91	0.076
A396	119.48	48.93	0.079
A397	119.67	48.49	0.045
A398	119.89	48.8	0.056
A399	119.88	48.81	0.039
A400	119.87	48.81	0.033
A401	119.77	48.8	0.068
A402	119.78	48.8	0.065
A403	119.8	48.8	0.031
A404	119.93	48.36	0.051
A405	120.3	48.89	0.056
A406	119.36	48.36	0.082
A407	119.6	48.34	0.052
A408	119.3	48.88	0.088
A409	119.32	48.87	0.119
A410	119.42	48.89	0.099
A411	120.29	48.27	0.072
A412	120.32	48.25	0.109
A413	119.84	49.11	0.077
A414	119.88	49.13	0.074
A415	120.03	48.79	0.072
A416	119.86	48.31	0.066
A417	119.87	48.3	0.04
A418	119.88	48.3	0.03
A419	119.75	48.37	0.007
A420	119.74	48.35	0.053
A421	119.65	48.82	0.057
A422	119.61	49.08	0.061
A423	119.44	48.93	0.089
A424	119.44	48.92	0.043
A425	119.45	48.91	0.04
A426	119.17	48.74	0.039
A427	119.18	48.76	0.042
A428	119.17	48.77	0.026
A429	120.51	48.45	0.102
A430	119.35	48.16	0.037
A431	119.33	48.16	0.03
A432	119.39	48.18	0.067
A433	119.43	48.15	0.046
A434	119.5	48.15	0.033
A435	119.45	48.14	0.041
A436	119.47	48.95	0.075
A437	119.47	48.94	0.071
A438	119.49	48.93	0.07
A439	109.21	31.43	0.234
A440	109.15	31.45	0.2
A441	109.07	31.54	0.15
A442	109.02	31.56	0.184
A443	109.09	31.51	0.125
A444	109.94	31.64	0.12
A445	109.01	31.56	0.16
A446	109	31.57	0.116
A447	109	31.57	0.136
A448	109	31.58	0.185
A449	109	31.59	0.157
A450	109	31.59	0.13
A451	109.01	31.59	0.117
A452	109.01	31.59	0.082
A453	108.03	35.32	0.094
A454	107.9	35.52	0.088
A455	108.53	35.63	0.122
A456	105.99	35.56	0.102
A457	105.49	35.57	0.139
A458	104.69	35.47	0.124
A459	103.99	35.95	0.085
A460	102.76	36.3	0.092
A461	102.27	36.47	0.066
A462	101.53	36.38	0.122
A463	101.11	36.45	0.039
A464	102.97	36.58	0.128
A465	103.73	36.87	0.087
A466	104.46	37.46	0.079
A467	105.93	37.47	0.089
A468	107.58	37.47	0.093
A469	107.54	37.59	0.128
A470	108.28	36.77	0.14
A471	108.01	36.49	0.192
A472	109.91	35.06	0.235
A473	110.15	36.96	0.129
A474	109.39	36.61	0.137
A475	109.43	37	0.087
A476	109.39	35.69	0.098
A477	110.03	35.21	0.154
A478	110.37	35.5	0.127
A479	110.07	35.6	0.082
A480	111.4	35.87	0.088
A481	111.66	36.44	0.069
A482	111.67	36.63	0.082
A483	111.9	36.93	0.17
A484	111.69	37.24	0.125
A485	111.55	37.32	0.188
A486	111.47	37.45	0.151
A487	111.89	37.45	0.132
A488	110.68	37.45	0.178
A489	110.62	37.56	0.126
A490	110.28	37.55	0.131
A491	110.18	37.44	0.193
A492	110.17	37.36	0.098
A493	81	42.98	0.183
A494	81.01	43.02	0.224
A495	81.02	43.07	0.223
A496	81.04	43.11	0.313
A497	81.05	43.15	0.266
A498	81.06	43.19	0.235
A499	81.07	43.23	0.121
A500	81.09	43.27	0.089
A501	81.1	43.31	0.073
A502	81.11	43.35	0.107
A503	81.12	43.39	0.099
A504	81.14	43.43	0.14
A505	81.15	43.48	0.062
A506	81.16	43.52	0.032
A507	81.17	43.56	0.034
A508	81.19	43.6	0.066
A509	81.2	43.64	0.044
A510	81.21	43.68	0.052
A511	86.05	28.33	0.073
A512	86.13	28.64	0.036
A513	85.95	28.65	0.021
A514	85.76	28.71	0.023
A515	81.15	30.41	0.084
A516	88.25	31.87	0.013
A517	89.21	32.01	0.018
A518	79.17	32.19	0.026
A519	81	42.98	0.205
A520	81.1	43.01	0.242
A521	81.12	43.05	0.24
A522	81.13	43.09	0.333
A523	103.55	32.85	0.145
A524	103.55	32.85	0.156
A525	117.04	48.49	0.007
A526	117.42	48.44	0.006
A527	117.77	48.35	0.008
A528	118.07	48.34	0.01
A529	118.82	48.09	0.021
A530	118.99	48.07	0.018
A531	119.66	48.47	0.034
A532	106.39	36.25	0.164
A533	106.45	36.25	0.14
A534	106.39	36.25	0.116
A535	106.37	36.25	0.077
A536	100.25	34.48	0.068
A537	100.25	34.48	0.078
A538	100.25	34.48	0.118
A539	100.25	34.48	0.514
A540	100.25	34.48	0.404
A541	100.25	34.48	0.149
A542	100.25	34.48	0.121
A543	116.82	43.5	0.091
A544	116.82	43.49	0.092
A545	116.84	43.55	0.102
A546	116.67	43.55	0.092
A547	116.56	43.54	0.056
A548	116.72	43.66	0.046
A549	116.66	43.81	0.062
A550	116.66	43.94	0.096
A551	116.35	44.12	0.06
A552	116.47	44.17	0.051
A553	116.2	44	0.043
A554	116.17	44.1	0.046
A555	115.9	44.17	0.036
A556	115.93	44.38	0.041
A557	115.91	44.49	0.031
A558	115.78	44.73	0.044
A559	83.02	43.55	0.004
A560	83.12	43.55	0.006
A561	83.18	43.53	0.005
A562	83.24	43.57	0.012
A563	101.99	33.93	0.434
A564	101.93	33.87	0.087
A565	102.08	34.01	0.07
A566	102.07	33.95	0.069
A567	102.06	33.96	0.046
A568	98.23	39.1	0.014
A569	99.8	38.77	0.029
A570	99.82	38.8	0.021
A571	99.9	38.82	0.019
A572	98	39.18	0.005
A573	106.39	36.25	0.115
A574	106.39	36.25	0.166
A575	106.39	36.25	0.14
A576	106.37	36.25	0.078
A577	119.72	48.48	0.043
A578	119.7	48.5	0.066
A579	119.82	48.53	0.084
A580	119.97	48.47	0.103
A581	116.98	45.49	0.113
A582	117.12	45.67	0.111
A583	116.97	45.48	0.074
A584	117	45.49	0.025
A585	116.46	43.94	0.193
A586	116.42	44.01	0.112
A587	116.33	43.88	0.052
A588	116.44	43.9	0.036
A589	116.06	43.9	0.183
A590	116.29	43.78	0.108
A591	116.52	43.66	0.075
A592	116.75	43.54	0.029
A593	116.98	43.42	0.108
A594	117.21	43.3	0.126
A595	117.44	43.18	0.197
A596	117.67	43.06	0.108
A597	117.9	42.94	0.135
A598	118.13	42.82	0.108
A599	118.36	42.7	0.081
A600	118.59	42.58	0.036
A601	116.07	43.51	0.15
A602	116.69	43.63	0.122
A603	116.69	43.62	0.116
A604	116.57	43.8	0.057
A605	116.52	43.83	0.272
A606	116.31	43.91	0.059
A607	116.11	43.92	0.057
A608	115.79	43.94	0.11
A609	115.49	43.93	0.051
A610	115.19	43.96	0.069
A611	99.79	27.6	0.027
A612	99.68	26.87	0.069
A613	99.72	27.54	0.092
A614	101.28	37.7	0.126
A615	101.31	37.61	0.136
A616	101.32	37.61	0.161
A617	101.33	37.66	0.111
A618	100.36	34.39	0.167
A619	100.36	34.41	0.151
A620	100.37	34.41	0.13
A621	100.36	34.42	0.099
A622	100.38	34.43	0.078
A623	100.38	34.44	0.059
A624	110.37	38.8	0.112
A625	110.42	38.54	0.069
A626	83.05	42.91	0.071
A627	83.19	42.91	0.087
A628	83.04	42.92	0.125
A629	83.11	42.91	0.122
A630	83.69	42.67	0.156
A631	101.3	37.58	0.192
A632	101.42	37.62	0.048
A633	101.49	37.63	0.063
A634	101.54	37.67	0.038
A635	101.57	37.11	0.121
A636	101.58	37.11	0.096
A637	101.24	37.63	0.05
A638	101.36	37.67	0.042
A639	101.65	37.98	0.166
A640	100.54	36.21	0.035
A641	100.54	36.21	0.024
A642	100.54	36.21	0
A643	100.01	35.9	0.291
A644	98	35.09	0.044
A645	97.98	35.09	0.034
A646	98.04	35.04	0.158
A647	95.14	34.22	0.08
A648	95.14	34.22	0.031
A649	94.17	34.14	0.011
A650	95.81	34.11	0.106
A651	91.11	32.35	0.065
A652	91.11	32.35	0.052
A653	116.72	43.6	0.03
A654	116.56	43.54	0.077
A655	116.56	43.54	0.141
A656	116.68	43.55	0.114
A657	116.74	43.6	0.142
A658	116.76	43.59	0.264
A659	116.82	43.51	0.125
A660	116.72	43.41	0.104
A661	116.69	43.55	0.087
A662	116.59	43.45	0.034
A663	116.49	43.35	0.033
A664	116.56	43.54	0.06
A665	116.46	43.44	0.026
A666	112.67	42.78	0.049
A667	112.57	42.68	0.054
A668	112.47	42.58	0.096
A669	116.58	48.49	0.015
A670	116.72	48.58	0.012
A671	117.15	48.49	0.073
A672	117.77	48.35	0.032
A673	118.82	48.09	0.08
A674	119.08	47.79	0.036
A675	119.66	48.33	0.061
A676	120.31	49.07	0.087
A677	119.48	50.19	0.061
A678	119.25	49.52	0.106
A679	119.71	49.52	0.02
A680	107.16	37.7	0.034
A681	107.28	37.76	0.034
A682	107.32	37.76	0.038
A683	107.27	37.74	0.029
A684	101.31	37.61	0.136
A685	101.28	37.7	0.126
A686	101.32	37.61	0.161
A687	101.33	37.66	0.111
A688	101.88	35.97	0.152
A689	101.8	35.9	0.187
A690	101.76	35.8	0.157
A691	101.92	35.79	0.143
A692	111.17	42.62	0.017
A693	111.22	42.2	0.018
A694	111.28	42.34	0.016
A695	111.34	42.45	0.009
A696	116.25	43.47	0.201
A697	116.43	43.52	0.106
A698	116.51	43.59	0.056
A699	117.01	44.03	0.034
A700	116.59	43.98	0.059
A701	116.6	43.97	0.03
A702	116.6	43.95	0.021
A703	116.68	43.93	0.021
A704	116.66	43.93	0.021
A705	116.69	43.94	0.02
A706	116.67	43.97	0.027
A707	116.67	43.97	0.025
A708	116.79	43.97	0.023
A709	116.79	43.99	0.043
A710	116.8	44	0.032
A711	116.78	44.01	0.052
A712	116.78	44.04	0.04
A713	116.76	44.06	0.043
A714	116.73	44.08	0.031
A715	116.74	44.08	0.041
A716	116.77	44.08	0.029
A717	116.75	44.09	0.034
A718	116.6	44.03	0.055
A719	116.59	44.03	0.055
A720	116.56	44.03	0.097
A721	116.54	44.04	0.038
A722	116.69	43.99	0.025
A723	116.65	44.07	0.022
A724	116.7	43.98	0.03
A725	116.88	44.07	0.074
A726	117.75	46.01	0.087
A727	118.47	46.23	0.06
A728	115.92	44.36	0.015
A729	115.9	44.1	0.017
A730	115.89	43.97	0.023
A731	115.93	44	0.02
A732	115.98	43.98	0.008
A733	115.93	43.9	0.035
A734	116.28	44.09	0.033
A735	116.39	44.25	0.01
A736	116.19	43.99	0.025
A737	116.12	43.69	0.024
A738	116.09	43.79	0.041
A739	115.62	42.23	0.019
A740	115.17	41.72	0.029
A741	115.23	41.83	0.112
A742	115.24	41.83	0.025
A743	115.13	41.77	0.042
A744	115.19	41.71	0.129
A745	115.19	41.71	0.141
A746	115.19	41.71	0.126
A747	115.19	41.71	0.112
A748	115.19	41.71	0.135
A749	115.18	41.72	0.071
A750	115.18	41.72	0.104
A751	115.18	41.72	0.09
A752	115.18	41.72	0.052
A753	115.18	41.72	0.129
A754	115.14	41.75	0.049
A755	115.14	41.75	0.085
A756	115.14	41.75	0.052
A757	115.14	41.75	0.027
A758	115.14	41.75	0.096
A759	115.13	41.77	0.047
A760	115.13	41.77	0.038
A761	115.13	41.77	0.021
A762	115.13	41.77	0.029
A763	115.13	41.77	0.057
A764	92.89	34.73	0.406
A765	92.89	34.73	0.507
A766	92.9	34.73	0.134
A767	92.9	34.73	0.172
A768	92.9	34.73	0.134
A769	102.68	37.23	0.027
A770	102.7	37.22	0.061
A771	102.76	37.21	0.095
A772	109.37	36.01	0.024
A773	109.37	36.01	0.074
A774	109.37	36.01	0.041
A775	109.37	36.01	0.068
A776	99.83	30.19	0.029
A777	99.84	30.14	0.028
A778	99.89	30.14	0.024
A779	99.93	30.14	0.031
A780	99.94	30.16	0.029
A781	99.89	30.16	0.034
A782	99.92	30.11	0.028
A783	99.84	30.11	0.028
A784	99.9	30.24	0.033
A785	99.91	30.16	0.046
A786	99.27	30.17	0.051
A787	99.97	30.13	0.023
A788	99.98	30.14	0.018
A789	100.02	30.8	0.032
A790	100.22	29.95	0.024
A791	100.24	29.93	0.025
A792	100.23	29.98	0.03
A793	100.27	29.9	0.03
A794	100.38	29.9	0.036
A795	100.32	29.89	0.027
A796	100.03	29.91	0.026
A797	99.97	30.1	0.017
A798	100.04	37.84	0.034
A799	100.35	29.9	0.021
A800	100.36	29.87	0.066
A801	100.39	29.88	0.026
A802	100.37	29.89	0.031
A803	100.62	30.07	0.031
A804	100.26	29.91	0.039
A805	100.23	29.93	0.038
A806	100.29	29.92	0.022
A807	100.33	29.91	0.019
A808	100.16	30.07	0.035
A809	100.02	29.96	0.029
A810	100.32	29.96	0.033
A811	100.31	29.88	0.028
A812	100.28	29.9	0.045
A813	100.03	30.11	0.058
A814	100.07	30.11	0.027
A815	115.82	43.93	0.05
A816	114.88	44	0.058
A817	113.55	43.8	0.057
A818	99.51	34.22	0.069
A819	99.72	34.02	0.047
A820	99.86	33.9	0.036
A821	99.97	33.67	0.031
A822	100.56	33.82	0.007
A823	113.73	41.83	0.148
A824	113.73	41.92	0.087
A825	113.73	42.05	0.163
A826	113.73	42.19	0.132
A827	113.73	42.23	0.143
A828	113.73	42.23	0.098
A829	113.73	42.28	0.115
A830	113.73	42.5	0.121
A831	113.05	42.72	0.112
A832	113.05	42.81	0.118
A833	113.05	42.95	0.088
A834	113.05	43.04	0.119
A835	113.05	43.35	0.123
A836	113.05	43.44	0.052
A837	113.05	43.62	0.158
A838	113.05	43.66	0.078
A839	114.91	43.88	0.093
A840	114.91	43.97	0.074
A841	114.91	44.02	0.164
A842	114.91	44.02	0.088
A843	114.91	44.11	0.132
A844	114.91	44.11	0.086
A845	114.91	44.29	0.1
A846	114.91	44.51	0.148
A847	114.91	44.69	0.134
A848	114.91	44.69	0.088
A849	114.91	44.87	0.106
A850	114.91	44.96	0.105
A851	114.91	45.04	0.112
A852	106.35	36.17	0.124
A853	106.36	36.18	0.295
A854	106.37	36.19	0.655
A855	106.39	36.21	0.543
A856	106.4	36.22	0.496
A857	106.41	36.23	0.537
A858	106.42	36.24	0.567
A859	106.45	36.28	0.083
A860	106.44	36.27	0.177
A861	106.42	36.26	0.289
A862	106.41	36.24	0.236
A863	106.4	36.23	0.171
A864	106.39	36.21	0.189
A865	106.37	36.2	0.13
A866	119.27	48.6	0.061
A867	119.77	48.6	0.077
A868	119.77	48.6	0.083
A869	119.77	48.62	0.122
A870	102.32	33.45	0.102
A871	102.3	34.04	0.085
A872	102.41	34.11	0.071
A873	103.01	34.34	0.029
A874	104.3	34.42	0.008
A875	87.98	46.11	0.015
A876	88.12	46.24	0.005
A877	106.01	35.47	0.015
A878	106.01	35.46	0.036
A879	106.08	35.76	0.015
A880	106.01	35.46	0.016
A881	100.29	34.43	0.068
A882	100.3	34.43	0.084
A883	100.32	34.41	0.094
A884	100.38	34.41	0.099
A885	100.4	34.4	0.108
A886	120.43	49.37	0.02
A887	120.43	49.37	0.052
A888	120.15	49.57	0.011
A889	120.15	49.57	0.039
A890	120.43	49.81	0.014
A891	120.43	49.81	0.048
A892	92.4	31.99	0.044
A893	92.44	32	0.074
A894	92.16	31.95	0.044
A895	92.2	31.95	0.068
A896	91.72	31.96	0.04
A897	91.7	31.96	0.053
A898	91.44	31.6	0.035
A899	91.52	31.61	0.044
A900	105.08	37.59	0.146
A901	105.36	38.12	0.09
A902	105.43	38.31	0.026
A903	105.52	38.44	0.055
A904	106.1	38.2	0.077
A905	99.73	36.95	0.1
A906	99.78	37.03	0.117
A907	99.83	37.53	0.159
A908	100.75	38.08	0.495
A909	100.77	38.09	0.446
A910	100.79	38.1	0.378
A911	100.8	38.11	0.311
A912	92.22	29.55	0.023
A913	92.05	29.57	0.016
A914	92.02	29.59	0.016
A915	103.14	37.69	0.021
A916	103.17	37.72	0.043
A917	103.17	37.72	0.051
A918	103.19	37.77	0.036
A919	103.17	37.72	0.022
A920	123.52	44.55	0.085
A921	123.54	44.54	0.108
A922	123.47	44.57	0.13
A923	123.43	44.49	0.139
A924	123.37	44.58	0.532
A925	108.77	36.4	0.057
A926	110.47	36.57	0.081
A927	109.34	36.61	0.078
A928	109.27	36.9	0.089
A929	108.83	37.28	0.052
A930	116.45	44.2	0.045
A931	116.47	44.22	0.029
A932	116.23	44.2	0.063
A933	116.25	44.22	0.034
A934	116.55	43.53	0.071
A935	116.57	43.55	0.038
A936	102.59	33.1	0.144
A937	102.48	32.78	0.332
A938	102.36	32.67	0.277
A939	102.57	32.78	0.192
A940	102.6	33.1	0.091
A941	102.6	32.91	0.056
A942	99.92	37.25	0.07
A943	99.93	37.28	0.11
A944	99.94	37.3	0.095
A945	99.95	37.27	0.098
A946	106.97	41.42	0.017
A947	106.97	41.42	0.043
A948	106.97	41.42	0.038
A949	112.83	43.62	0.016
A950	127.83	43.62	0.005
A951	112.83	43.62	0.068
A952	112.83	43.62	0.022
A953	100.21	34.15	0.099
A954	100.22	34.16	0.086
A955	100.23	34.16	0.131
A956	100.23	34.17	0.116
A957	100.24	34.15	0.063
A958	99.13	35.32	0.128
A959	99.14	35.33	0.096
A960	99.15	35.33	0.071
A961	99.15	35.34	0.044
A962	99.17	35.34	0.026
A963	98.25	34.87	0.039
A964	98.57	34.83	0.042
A965	98.28	34.85	0.053
A966	98.32	34.83	0.013
A967	101.33	37.5	0.147
A968	104.25	36.23	0.048
A969	104.26	36.24	0.029
A970	104.27	36.25	0.031
A971	104.29	36.26	0.026
A972	104.3	36.27	0.026
A973	104.31	36.28	0.041
A974	104.32	36.29	0.278
A975	104.34	36.3	0.102
A976	116.58	48.4	0.027
A977	116.59	48.49	0.027
A978	116.72	48.58	0.027
A979	117.09	48.65	0.027
A980	117.77	48.34	0.027
A981	118.08	48.34	0.027
A982	120.32	49.19	0.027
A983	119.5	50.19	0.027
A984	119.51	49.75	0.027
A985	119.3	49.85	0.027
A986	116.56	48.45	0.05
A987	117.15	48.65	0.05
A988	117.42	48.44	0.05
A989	118.82	48.09	0.05
A990	118.99	48.07	0.05
A991	119.09	47.8	0.05
A992	119.26	49.91	0.05
A993	119.66	48.46	0.06
A994	120.32	49.07	0.06
A995	119.63	50.2	0.06
A996	119.63	50.11	0.06
A997	119.63	50	0.06
A998	119.51	49.8	0.06
A999	95.15	39.6	0.007
A1000	95.15	39.6	0.014
A1001	95.05	39.62	0.011
A1002	95.05	39.62	0.018
A1003	96.25	39.7	0.034
A1004	96.25	39.7	0.041
A1005	98.18	39.67	0.009
A1006	98.22	39.69	0.015
A1007	98.18	39.76	0.017
A1008	98.28	39.76	0.036
A1009	98.33	39.74	0.051
A1010	98.33	39.71	0.063
A1011	98.95	39.82	0.056
A1012	99.1	39.32	0.042
A1013	99.1	39.35	0.038
A1014	99.1	39.38	0.04
A1015	99.32	40.17	0.082
A1016	99.33	40.17	0.017
A1017	99.36	40.17	0.024
A1018	99.4	40.17	0.031
A1019	99.43	40.17	0.033
A1020	99.46	40.17	0.035
A1021	99.5	40.16	0.027
A1022	99.51	40.15	0.039
A1023	99.54	40.15	0.049
A1024	99.34	39.23	0.031
A1025	99.38	39.19	0.041
A1026	99.41	39.22	0.056
A1027	99.53	39.34	0.022
A1028	99.6	39.32	0.044
A1029	99.53	39.26	0.039
A1030	99.53	39.21	0.089
A1031	99.56	39.23	0.07
A1032	99.59	39.2	0.067
A1033	99.54	39.13	0.021
A1034	99.58	39.15	0.054
A1035	99.62	39.17	0.091
A1036	99.66	39.17	0.095
A1037	99.68	39.18	0.066
A1038	100.19	39.3	0.055
A1039	100.22	39.28	0.075
A1040	100.12	38.92	0.042
A1041	100.43	38.6	0.057
A1042	100.43	38.57	0.057
A1043	100.69	38.62	0.072
A1044	100.71	38.62	0.073
A1045	100.74	38.62	0.065
A1046	100.78	38.62	0.049
A1047	100.83	38.71	0.085
A1048	100.95	38.68	0.048
A1049	101.06	38.68	0.102
A1050	101.24	38.57	0.042
A1051	101.28	38.57	0.082
A1052	101.35	38.46	0.098
A1053	101.54	38.28	0.108
A1054	91.07	30.5	0.024
A1055	91.1	30.59	0.02
A1056	91.2	31.1	0.01
A1057	85.41	31.39	0.012
A1058	85.42	32.1	0.019
A1059	85.43	31.52	0.016
A1060	79.71	32.08	0.015
A1061	79.73	32.15	0.012
A1062	79.72	32.3	0.016
A1063	115.53	43.5	0.029
A1064	115.55	43.62	0.024
A1065	115.57	43.75	0.026
A1066	115.6	43.87	0.05
A1067	115.62	43.99	0.048
A1068	115.64	44.12	0.017
A1069	115.67	44.24	0.027
A1070	115.69	44.36	0.024
A1071	115.71	44.48	0.036
A1072	115.73	44.61	0.021
A1073	117.17	44.33	0.028
A1074	120.73	42.92	0.204
A1075	120.76	42.94	0.093
A1076	120.77	43.1	0.037
A1077	120.8	42.95	0.002
A1078	120.12	49.82	0.12
A1079	120.3	49.06	0.117
A1080	118.75	48.77	0.073
A1081	119.69	48.46	0.103
A1082	122.38	46.63	0.109
A1083	117.72	44.61	0.087
A1084	118.5	44.51	0.097
A1085	118.15	44.05	0.098
A1086	115.84	43.9	0.054
A1087	113.97	43.58	0.031
A1088	116.68	43.55	0.087
A1089	116.56	43.54	0.057
A1090	116.05	42.45	0.097
A1091	110.61	42.09	0.015
A1092	108.28	41.83	0.027
A1093	108.47	41.77	0.019
A1094	107.05	41.45	0.018
A1095	104.77	39.63	0.016
A1096	101.56	39.3	0.02
A1097	101.91	39.09	0.019
A1098	101.75	39.06	0.017
A1099	101.5	33.1	0.011
A1100	101.3	33.4	0.015
A1101	101.6	33.5	0.016
A1102	101.8	33.7	0.019
A1103	101.48	36.37	0.061
A1104	101.3	35.8	0.073
A1105	101.17	35.78	0.047
A1106	101.08	35.58	0.042
A1107	100.97	35.41	0.057
A1108	100.25	34.24	0.07
A1109	99.88	33.96	0.057
A1110	99.83	33.94	0.071
A1111	99.4	34.06	0.171
A1112	98.21	34.92	0.07
A1113	98.23	34.89	0.032
A1114	97.88	34.28	0.125
A1115	96.28	33.32	0.082
A1116	95.8	34.01	0.051
A1117	97.6	34.06	0.036
A1118	99.01	35.29	0.02
A1119	100.25	36.01	0.025
A1120	100.51	36.17	0.016
A1121	100.74	36.36	0.033
A1122	101.09	36.44	0.074
A1123	100.86	36.95	0.037
A1124	99.98	37.26	0.028
A1125	98.99	37.28	0.057
A1126	94.25	35.74	0.033
A1127	93.74	35.52	0.01
A1128	93.04	35.17	0.014
A1129	92.89	34.72	0.059
A1130	92.35	33.99	0.021
A1131	91.72	32.18	0.041
A1132	92.02	31.45	0.019
A1133	92.62	31.77	0.044
A1134	92.41	31.69	0.056
A1135	91.66	30.94	0.029
A1136	91.45	30.56	0.081
A1137	90.8	30.31	0.03
A1138	91.86	32.58	0.064
A1139	92.61	34.37	0.028
A1140	99.67	36.78	0.111
A1141	101.31	37.61	0.098
A1142	101.31	37.61	0.141
A1143	101.28	37.69	0.073
A1144	98.99	37.28	0.03
A1145	116.28	42.03	0.048
A1146	116.29	42.05	0.052
A1147	116.3	42.17	0.047
A1148	116.31	42.29	0.056
A1149	116.32	42.41	0.053
A1150	116.33	42.53	0.07
A1151	116.35	42.65	0.057
A1152	116.36	42.77	0.063
A1153	116.37	42.89	0.097
A1154	116.38	43.01	0.067
A1155	116.39	43.13	0.061
A1156	116.4	43.25	0.072
A1157	116.41	43.37	0.066
A1158	116.42	43.49	0.067
A1159	116.43	43.61	0.068
A1160	116.44	43.73	0.075
A1161	116.46	43.85	0.077
A1162	116.47	43.97	0.094
A1163	88.7	30.95	0.03
A1164	105.83	38.91	0.031
A1165	105.84	38.91	0.012
A1166	105.57	39.09	0.042
A1167	105.57	39.09	0.019
A1168	120.68	42.92	0.011
A1169	120.7	42.92	0.006
A1170	120.75	43.02	0.005
A1171	121.01	43.1	0.004
A1172	111.96	44.73	0.116
A1173	112.04	44.81	0.041
A1174	112.05	44.83	0.072
A1175	112.05	44.89	0.048
A1176	112.1	44.89	0.035
A1177	112.12	44.9	0.025
A1178	102.12	33.71	0.135
A1179	102.13	33.72	0.104
A1180	102.15	33.73	0.051
A1181	100.48	34.33	0.026
A1182	100.5	34.35	0.02
A1183	100.5	34.36	0.013
A1184	100.51	34.37	0.008
A1185	91.05	31.01	0.053
A1186	92.32	32.34	0.053
A1187	90.67	33.34	0.033
A1188	92.23	31.98	0.111
A1189	92.25	32.01	0.066
A1190	92.28	32.04	0.053
A1191	92.31	32.08	0.044
A1192	102.6	33.05	0.141
A1193	102.64	33.07	0.162
A1194	102.68	33.08	0.103
A1195	110.37	38.79	0.096
A1196	110.36	38.79	0.104
A1197	110.36	38.79	0.127
A1198	110.36	38.79	0.117
A1199	110.35	38.79	0.147
A1200	110.35	38.79	0.109
A1201	110.35	38.78	0.09
A1202	110.35	38.78	0.11
A1203	110.35	38.78	0.113
A1204	110.34	38.78	0.116
A1205	110.34	38.78	0.136
A1206	110.34	38.78	0.103
A1207	91.54	32.76	0.031
A1208	91.37	32.72	0.068
A1209	91.54	32.62	0.034
A1210	91.56	32.68	0.035
A1211	91.53	32.62	0.046
A1212	90.96	32.6	0.109
A1213	90.98	32.47	0.024
A1214	91.09	32.76	0.074
A1215	91.56	32.75	0.087
A1216	91.45	32.84	0.024
A1217	91.32	32.8	0.017
A1218	91.32	32.77	0.031
A1219	91.23	32.76	0.023
A1220	91.34	32.78	0.013
A1221	91.39	32.79	0.152
A1222	91.49	32.65	0.102
A1223	91.72	32.58	0.02
A1224	91.69	32.59	0.032
A1225	91.68	32.51	0.032
A1226	91.65	32.55	0.059
A1227	91.6	32.55	0.027
A1228	91.4	32.64	0.028
A1229	91.5	32.73	0.05
A1230	91.55	32.65	0.072
A1231	91.15	32.7	0.033
A1232	91.22	32.74	0.129
A1233	91.21	32.76	0.094
A1234	91.26	32.66	0.104
A1235	91.21	32.65	0.062
A1236	91.23	32.73	0.059
A1237	98.19	32.2	0.037
A1238	98.19	32.19	0.055
A1239	98.22	32.13	0.042
A1240	98.03	32.38	0.042
A1241	98.04	32.38	0.038
A1242	98.09	32.27	0.035
A1243	98.1	32.31	0.057
A1244	98.09	32.34	0.049
A1245	98.09	32.37	0.058
A1246	97.82	32.13	0.195
A1247	97.7	32.09	0.041
A1248	97.7	32.07	0.16
A1249	97.69	32.07	0.15
A1250	101.25	37.53	0.225
A1251	101.26	37.52	0.095
A1252	102	33.98	0.193
A1253	102.02	33.99	0.128
A1254	102.03	33.98	0.107
A1255	102.02	33.98	0.057
A1256	116.67	43.56	0.024
A1257	116.72	43.55	0.041
A1258	116.67	43.55	0.063
A1259	116.67	43.55	0.064
A1260	116.66	43.56	0.066
A1261	116.67	43.55	0.054
A1262	120.7	42.92	0.132
A1263	120.71	42.91	0.093
A1264	120.74	42.92	0.069
A1265	120.72	42.92	0.027
A1266	120.73	42.92	0.007
A1267	120.7	42.92	0.02
A1268	120.69	42.94	0.06
A1269	100.21	34.47	0.037
A1270	100.22	34.47	0.022
A1271	100.23	34.47	0.02
A1272	100.23	34.47	0.016
A1273	100.24	34.47	0.039
A1274	100.24	34.47	0.034
A1275	100.24	34.47	0.025
A1276	100.25	34.47	0.023
A1277	91.05	30.5	0.028
A1278	91.05	30.5	0.034
A1279	91.05	30.5	0.076
A1280	91.05	30.5	0.133
A1281	91.05	30.5	0.17
A1282	91.05	30.51	0.172
A1283	91.05	30.51	0.06
A1284	91.05	30.51	0.02
A1285	91.05	30.51	0.029
A1286	91.05	30.51	0.065
A1287	91.05	30.52	0.097
A1288	91.05	30.52	0.133
A1289	91.05	30.52	0.113
A1290	91.05	30.53	0.048
A1291	120.72	42.97	0.005
A1292	120.72	42.98	0.022
A1293	120.72	42.99	0.046
A1294	120.72	43.01	0.043
A1295	115.83	41.87	0.118
A1296	115.83	41.87	0.071
A1297	115.83	41.87	0.098
A1298	115.83	41.87	0.079
A1299	115.83	41.87	0.059
A1300	115.83	41.87	0.111
A1301	115.83	41.87	0.074
A1302	115.83	41.87	0.061
A1303	115.83	41.87	0.107
A1304	115.83	41.87	0.051
A1305	115.83	41.87	0.069
A1306	115.83	41.87	0.094
A1307	115.83	41.87	0.046
A1308	115.83	41.87	0.071
A1309	115.83	41.87	0.084
A1310	112.4	41.93	0.204
A1311	112.42	41.95	0.072
A1312	112.42	41.96	0.008
A1313	112.43	41.96	0.228
A1314	112.43	41.97	0.588
A1315	93.07	35.22	0.027
A1316	92.55	34.31	0.034
A1317	91.81	32.46	0.05
A1318	91.15	30.5	0.022
A1319	91.49	29.75	0.044
A1320	92.31	29.75	0.418
A1321	94.65	29.61	0.338
A1322	91.63	29.8	0.429
A1323	106.4	36.22	0.263
A1324	106.42	36.24	0.182
A1325	106.44	36.26	0.229
A1326	106.46	36.29	0.256
A1327	106.47	36.32	0.182
A1328	123.57	44.25	0.116
A1329	123.57	44.25	0.078
A1330	101.2	37.48	0.092
A1331	101.2	37.49	0.102
A1332	101.21	37.49	0.129
A1333	101.21	37.49	0.148
A1334	101.21	37.49	0.204
A1335	101.38	37.75	0.186
A1336	105.84	38.86	0.021
A1337	105.84	38.86	0.045
A1338	105.84	38.86	0.011
A1339	105.85	38.86	0.033
A1340	105.85	38.86	0.022
A1341	105.85	38.86	0.032
A1342	116.67	43.53	0.068
A1343	116.67	43.54	0.068
A1344	116.67	43.54	0.012
A1345	116.66	43.53	0.034
A1346	116.66	43.53	0.03
A1347	116.69	43.53	0.036
A1348	111.9	41.79	0.093
A1349	111.9	41.79	0.07
A1350	111.89	41.78	0.044
A1351	111.9	41.79	0.031
A1352	91.9148	32.8401	0.104
A1353	92.5925	34.3279	0.029
A1354	99.5525	36.7029	0.098
A1355	98.23	36.4412	0.063
A1356	92.3757	34.1068	0.042
A1357	100.1	34.51	0.101
A1358	100.12	34.5	0.105
A1359	100.35	34.42	0.101
A1360	100.49	34.37	0.082
A1361	99.9	33.57	0.03
A1362	107.53	37.67	0.034
A1363	107.48	37.7	0.033
A1364	107.55	37.72	0.032
A1365	107.52	37.77	0.052
A1366	116.67	43.55	0.074
A1367	116.67	43.55	0.064
A1368	116.67	43.55	0.048
A1369	116.68	43.56	0.032
A1370	116.68	43.56	0.03
A1371	116.68	43.56	0.026
A1372	116.69	43.56	0.025
A1373	100.21	34.47	0.022
A1374	100.21	34.47	0.024
A1375	100.21	34.47	0.016
A1376	100.21	34.47	0.021
A1377	100.24	34.47	0.012
A1378	100.24	34.48	0.009
A1379	100.22	34.47	0.009
A1380	103.55	32.85	0.171
A1381	103.56	32.85	0.12
A1382	103.55	32.85	0.119
A1383	103.56	32.85	0.099
A1384	116.68	43.55	0.092
A1385	116.68	43.55	0.036
A1386	116.64	43.41	0.014
A1387	116.65	43.56	0.025
A1388	116.67	43.56	0.025
A1389	116.67	43.54	0.042
A1390	116.67	43.55	0.066
A1391	116.67	43.55	0.068
A1392	116.74	43.6	0.071
A1393	116.67	43.55	0.057
A1394	120.72	42.97	0.004
A1395	120.72	42.97	0.017
A1396	120.72	42.97	0.04
A1397	120.71	42.97	0.038
A1398	120.68	42.9	0.009
A1399	120.69	42.92	0.014
A1400	120.69	42.93	0.021
A1401	120.7	42.91	0.056
A1402	120.7	42.92	0.086
A1403	120.7	42.9	0.038
A1404	106.4	36.22	0.085
A1405	106.41	36.22	0.158
A1406	106.42	36.25	0.14
A1407	106.47	36.32	0.144
A1408	101.3	37.62	0.128
A1409	101.32	37.62	0.136
A1410	101.34	37.62	0.171
A1411	120.7	42.92	0.015
A1412	120.71	42.92	0.032
A1413	120.71	42.92	0.069
A1414	120.71	42.92	0.066
A1415	120.69	42.92	0.078
A1416	99.41	33.69	0.088
A1417	99.42	33.69	0.095
A1418	99.43	33.68	0.102
A1419	99.42	33.68	0.126
A1420	99.42	33.69	0.116
A1421	99.42	99.42	0.091
A1422	99.42	33.69	0.086
A1423	99.41	33.69	0.076
A1424	99.4	33.69	0.058
A1425	99.39	33.69	0.053
A1426	99.39	33.68	0.046
A1427	120.72	42.97	0.045
A1428	120.72	42.97	0.027
A1429	120.72	42.97	0.024
A1430	106.56	39.31	0.014
A1431	106.01	38.71	0.014
A1432	105.92	38.53	0.014
A1433	105.81	38.38	0.006
A1434	105.9	38.22	0.013
A1435	106.67	38.12	0.021
A1436	106.73	38.14	0.02
A1437	106.91	37.96	0.035
A1438	106.98	37.98	0.02
A1439	107.1	38.06	0.031
A1440	107.08	37.94	0.018
A1441	107.14	37.89	0.01
A1442	107.21	37.87	0.023
A1443	106.97	37.79	0.038
A1444	106.91	37.76	0.03
A1445	106.83	37.67	0.017
A1446	105.63	37.53	0.035
A1447	105.73	37.42	0.03
A1448	106.49	37.42	0.034
A1449	104.59	37.45	0.014
A1450	105.24	37.4	0.03
A1451	105.22	37.35	0.034
A1452	105.3	37.31	0.04
A1453	105.25	37.17	0.05
A1454	107.16	37.67	0.024
A1455	107.1	37.6	0.045
A1456	106.96	37.53	0.009
A1457	106.9	37.44	0.03
A1458	105.6	37.06	0.034
A1459	105.67	37.1	0.047
A1460	105.85	37.13	0.026
A1461	106.39	37.06	0.045
A1462	105.92	36.67	0.092
A1463	105.54	36.54	0.014
A1464	106.32	36.27	0.075
A1465	106.38	36.22	0.111
A1466	106.38	36.17	0.327
A1467	106.34	36.09	0.139
A1468	106.31	36.06	0.232
A1469	106.31	35.82	0.092
A1470	105.74	35.71	0.078
A1471	106.4	35.4	0.094
A1472	106.34	35.29	0.109
A1473	106.41	35.27	0.279
A1474	123.52	44.55	0.274
A1475	123.52	44.55	0.197
A1476	123.52	44.55	0.316
A1477	123.52	44.55	0.195
A1478	123.52	44.55	0.16
A1479	123.52	44.55	0.174
A1480	123.52	44.56	0.107
A1481	116.82	43.51	0.062
A1482	116.74	43.47	0.049
A1483	116.74	43.47	0.092
A1484	112.09	43.63	0.019
A1485	112.19	43.62	0.014
A1486	112.19	43.62	0.009
A1487	112.19	43.62	0.008
A1488	112.19	43.62	0.009
A1489	112.73	43.74	0.004
A1490	112.96	43.71	0.008
A1491	113.28	43.79	0.005
A1492	113.58	43.84	0.009
A1493	113.82	43.84	0.006
A1494	114.09	43.85	0.009
A1495	114.47	43.92	0.009
A1496	114.82	43.98	0.017
A1497	115.01	43.98	0.005
A1498	115.19	43.96	0.016
A1499	115.36	43.9	0.018
A1500	115.51	43.93	0.011
A1501	115.79	43.94	0.014
A1502	116.11	43.91	0.031
A1503	116.32	43.92	0.022
A1504	116.57	43.8	0.025
A1505	116.69	43.63	0.021
A1506	116.67	43.55	0.02
A1507	116.67	43.55	0.035
A1508	117.09	43.31	0.065
A1509	117.32	43.31	0.064
A1510	117.55	43.97	0.067
A1511	117.6	43.35	0.042
A1512	117.77	43.48	0.027
A1513	117.98	43.58	0.037
A1514	118.19	43.61	0.023
A1515	118.54	43.53	0.057
A1516	118.71	43.58	0.535
A1517	118.95	43.73	0.091
A1518	119.11	43.63	0.046
A1519	119.32	43.95	0.067
A1520	119.51	43.94	0.057
A1521	119.76	43.88	0.072
A1522	119.99	43.89	0.059
A1523	120.24	43.85	0.104
A1524	120.39	43.71	0.051
A1525	120.64	43.63	0.027
A1526	120.88	43.64	0.016
A1527	121.12	43.61	0.016
A1528	121.41	43.61	0.028
A1529	121.53	43.66	0.019
A1530	121.77	43.63	0.027
A1531	121.99	43.57	0.015
A1532	122.58	43.74	0.029
A1533	123.39	43.5	0.01
A1534	123.24	43.63	0.039
A1535	122.88	43.72	0.014
A1536	118.812	46.3747	0.067
A1537	119.465	46.5907	0.073
A1538	119.407	46.5256	0.063
A1539	119.271	46.5638	0.108
A1540	119.583	46.5449	0.141
A1541	119.041	46.5704	0.079
A1542	118.966	46.6517	0.137
A1543	118.901	46.5795	0.073
A1544	118.73	46.6277	0.067
A1545	118.986	46.4568	0.081
A1546	119.038	46.6154	0.099
A1547	118.878	46.0479	0.117
A1548	118.813	46.1863	0.117
A1549	118.609	46.1762	0.186
A1550	118.557	46.2585	0.078
A1551	118.313	46.48	0.137
A1552	118.526	46.526	0.107
A1553	118.903	46.7521	0.102
A1554	118.354	46.0746	0.08
A1555	118.307	46.2505	0.07
A1556	118.835	45.8816	0.072
A1557	118.548	45.9056	0.065
A1558	118.17	46.59	0.099
A1559	117.9	46.14	0.118
A1560	117.82	46.07	0.099
A1561	117.96	46.27	0.086
A1562	117.81	46.23	0.076
A1563	117.54	46.1	0.087
A1564	117.59	46.42	0.081
A1565	117.22	46.1	0.105
A1566	116.87	46.25	0.091
A1567	116.59	46.21	0.096
A1568	117.13	45.96	0.067
A1569	116.96	45.92	0.084
A1570	117.11	45.84	0.133
A1571	116.56	46.01	0.069
A1572	116.49	46.03	0.128
A1573	116.74	45.72	0.156
A1574	115.78	45.36	0.041
A1575	45.41	116.07	0.043
A1576	45.53	116.52	0.083
A1577	116.96	45.58	0.062
A1578	115.41	45.33	0.049
A1579	115.79	44.87	0.035
A1580	115.84	44.74	0.051
A1581	116.11	44.95	0.028
A1582	116.29	44.89	0.037
A1583	116.29	44.89	0.053
A1584	116.42	44.96	0.032
A1585	116.54	45.1	0.041
A1586	116.58	45.24	0.035
A1587	116.65	45.21	0.016
A1588	117.05	45.17	0.079
A1589	116.92	45.43	0.026
A1590	116.72	45.43	0.032
A1591	117.08	45.6	0.089
A1592	117.4	45.62	0.093
A1593	117.54	45.66	0.093
A1594	117.59	45.38	0.079
A1595	119.43	45.73	0.068
A1596	119	45.47	0.107
A1597	118.81	45.37	0.042
A1598	118.69	45.32	0.126
A1599	118.65	45.76	0.097
A1600	118.56	45.68	0.116
A1601	118.14	45.9	0.083
A1602	117.9	45.79	0.093
A1603	118.1	45.4	0.071
A1604	118.02	45.57	0.127
A1605	117.44	45.16	0.18
A1606	113.46	37.22	0.038
A1607	113.22	37.35	0.053
A1608	113.21	37.49	0.053
A1609	113.16	36.99	0.068
A1610	113.05	37.21	0.122
A1611	113.18	36.72	0.1
A1612	113.78	38.03	0.105
A1613	112.39	38	0.075
A1614	113.51	38.94	0.088
A1615	113.73	38.96	0.09
A1616	113.8	38.83	0.137
A1617	113.53	38.75	0.189
A1618	113.47	39.12	0.138
A1619	113.41	39.1	0.091
A1620	113.79	39.26	0.072
A1621	113.14	39.29	0.082
A1622	112.87	39.19	0.159
A1623	112.13	38.1	0.093
A1624	112.28	38.2	0.087
A1625	112.38	38.16	0.163
A1626	112.79	38.15	0.095
A1627	112.84	38.26	0.106
A1628	112.33	39.98	0.164
A1629	112.1	36.54	0.166
A1630	110.93	34.91	0.089
A1631	111.54	37.33	0.121
A1632	112.59	36.04	0.11
A1633	112.2	39.96	0.219
A1634	112.3	40.13	0.063
A1635	112.23	40.01	0.06
A1636	112.65	40.62	0.102
A1637	112.64	40.08	0.031
A1638	112.53	40.17	0.058
A1639	112.19	39.97	0.043
A1640	113.19	36.29	0.237
A1641	113.36	38.36	0.066
A1642	113.95	37.45	0.095
A1643	113.69	37.46	0.063
A1644	113.48	37.54	0.104
A1645	113.81	40.46	0.053
A1646	114.05	40.5	0.116
A1647	114.43	40.32	0.111
A1648	114.31	39.36	0.098
A1649	114.96	39.35	0.204
A1650	113.79	39.39	0.147
A1651	113.79	39.39	0.045
A1652	113.59	39.52	0.043
A1653	111.27	37.33	0.076
A1654	112.14	37.61	0.097
A1655	111.19	37.3	0.067
A1656	111.31	37	0.043
A1657	111.25	36.85	0.073
A1658	111.15	36.97	0.13
A1659	111.74	38.57	0.088
A1660	111.34	38.84	0.099
A1661	111.49	38.48	0.069
A1662	111.23	37.93	0.107
A1663	111.93	39.57	0.073
A1664	111.48	39.57	0.126
A1665	111.89	38.86	0.064
A1666	112.23	38.45	0.141
A1667	111.2	36.09	0.095
A1668	111	36.09	0.131
A1669	110.73	35.82	0.06
A1670	110.87	35.88	0.098
A1671	111.09	35.87	0.106
A1672	110.81	36.34	0.1
A1673	110.63	36.62	0.096
A1674	113.61	36.42	0.083
A1675	94.34	35.78	0.027
A1676	93.82	35.52	0.029
A1677	92.99	35.07	0.008
A1678	92.47	34.24	0.028
A1679	91.07	30.49	0.028
A1680	90.47	30.07	0.017
A1681	89.29	29.34	0.003
A1682	88.54	29.16	0.026
A1683	87.85	29.05	0.015
A1684	87.15	29.3	0.03
A1685	85.38	29.33	0.009
A1686	85.9	29.43	0.007
A1687	86.51	29.48	0.003
A1688	86.16	28.55	0.03
A1689	86.35	28.75	0.015
A1690	86.67	28.6	0.05
A1691	87.19	28.65	0.015
A1692	87.43	28.92	0.029
A1693	91.73	29.84	0.263
A1694	92.27	29.69	0.135
A1695	96.72	29.64	0.079
A1696	97.27	30.27	0.028
A1697	97.08	30.61	0.026
A1698	96.43	31.42	0.037
A1699	96.43	32.34	0.13
A1700	96.64	32.74	0.189
A1701	96.76	32.89	0.064
A1702	97.4	33.18	0.142
A1703	97.4	33.34	0.072
A1704	99.16	35.36	0.039
A1705	99.55	35.63	0.034
A1706	99.65	35.83	0.062
A1707	99.88	35.78	0.025
A1708	99.93	35.66	0.083
A1709	99.96	35.88	0.085
A1710	100.96	36.4	0.062
A1711	119.75	49.28	0.044
A1712	119.75	49.28	0.076
A1713	119.75	49.28	0.087
A1714	120.35	49.16	0.024
A1715	120.35	49.16	0.017
A1716	120.35	49.16	0.018
A1717	120.05	49.2	0.049
A1718	120.05	49.2	0.059
A1719	120.05	49.2	0.066
A1720	120.17	50.21	0.072
A1721	120.17	50.21	0.085
A1722	120.17	50.21	0.124
A1723	118.69	48.61	0.077
A1724	118.69	48.61	0.074
A1725	118.69	48.61	0.069
A1726	118.16	48.3	0.025
A1727	118.16	48.3	0.04
A1728	118.16	48.3	0.051
A1729	118.95	49.35	0.058
A1730	118.95	49.35	0.063
A1731	118.95	49.35	0.059
A1732	117.08	49.34	0.02
A1733	117.08	49.34	0.023
A1734	117.08	49.34	0.023
A1735	117.04	48.92	0.019
A1736	117.04	48.92	0.02
A1737	117.04	48.92	0.026
A1738	115.94	44.33	0.045
A1739	115.94	44.33	0.026
A1740	115.94	44.33	0.046
A1741	116.67	45.22	0.026
A1742	116.67	45.22	0.029
A1743	116.67	45.22	0.038
A1744	117.13	45.68	0.05
A1745	117.13	45.68	0.067
A1746	117.13	45.68	0.058
A1747	118.34	45.74	0.016
A1748	118.34	45.74	0.05
A1749	118.34	45.74	0.065
A1750	115.99	44	0.046
A1751	115.99	44	0.058
A1752	115.99	44	0.054
A1753	116.35	44.13	0.061
A1754	116.35	44.13	0.052
A1755	116.35	44.13	0.051
A1756	117.19	44.47	0.044
A1757	117.19	44.47	0.048
A1758	117.19	44.47	0.055
A1759	117.67	44.55	0.049
A1760	117.67	44.55	0.054
A1761	117.67	44.55	0.059
A1762	117.84	44.68	0.116
A1763	117.84	44.68	0.107
A1764	117.84	44.68	0.102
A1765	117.91	44.95	0.035
A1766	117.91	44.95	0.077
A1767	117.91	44.95	0.054
A1768	116.57	43.78	0.071
A1769	116.57	43.78	0.109
A1770	116.57	43.78	0.125
A1771	116.13	43.25	0.054
A1772	116.13	43.24	0.078
A1773	116.13	43.25	0.025
A1774	116.09	43.39	0.127
A1775	116.09	43.39	0.113
A1776	116.09	43.39	0.107
A1777	114.89	44	0.031
A1778	114.89	44	0.025
A1779	114.89	44	0.017
A1780	114.23	43.88	0.048
A1781	114.23	43.88	0.048
A1782	114.23	43.88	0.033
A1783	113.33	43.6	0.041
A1784	113.33	43.6	0.05
A1785	113.33	43.6	0.054
A1786	112.73	42.93	0.048
A1787	112.73	42.93	0.075
A1788	112.73	42.93	0.042
A1789	112.23	42.17	0.056
A1790	112.23	42.17	0.053
A1791	112.23	42.17	0.042
A1792	112.42	42.41	0.054
A1793	112.42	42.41	0.047
A1794	112.42	42.41	0.041
A1795	111.85	41.8	0.024
A1796	111.85	41.8	0.038
A1797	111.84	41.8	0.043
A1798	111.14	41.35	0.026
A1799	111.14	41.35	0.036
A1800	111.14	41.35	0.034
A1801	110.38	41.56	0.022
A1802	110.38	41.56	0.028
A1803	110.38	41.56	0.032
A1804	110.38	41.56	0.043
A1805	110.38	41.56	0.048
A1806	110.38	41.56	0.033
A1807	108.51	41.49	0.023
A1808	108.51	41.49	0.022
A1809	108.51	41.49	0.022
A1810	107.04	41.4	0.013
A1811	107.04	41.4	0.012
A1812	107.04	41.4	0.014
A1813	106.97	41.47	0.026
A1814	106.97	41.47	0.021
A1815	106.97	41.47	0.021
A1816	106.96	40.2	0.072
A1817	106.96	40.2	0.075
A1818	106.96	40.2	0.077
A1819	105.89	39.36	0.032
A1820	105.89	39.36	0.036
A1821	105.89	39.36	0.04
A1822	105.75	39.82	0.014
A1823	105.75	39.82	0.01
A1824	105.75	39.82	0.006
A1825	105.69	39.29	0.028
A1826	105.69	39.29	0.025
A1827	105.69	39.29	0.028
A1828	105.65	38.96	0.033
A1829	105.65	38.96	0.037
A1830	105.65	38.96	0.037
A1831	107.24	38.13	0.019
A1832	107.24	38.13	0.018
A1833	107.24	38.13	0.02
A1834	107.24	38.5	0.032
A1835	107.24	38.5	0.037
A1836	107.24	38.5	0.028
A1837	107.35	38.84	0.007
A1838	107.35	38.84	0.009
A1839	107.35	38.84	0.006
A1840	107.96	39.03	0.018
A1841	107.96	39.03	0.014
A1842	107.96	39.03	0.011
A1843	108.45	39.46	0.015
A1844	108.45	39.46	0.024
A1845	108.45	39.46	0.031
A1846	109.41	39.86	0.016
A1847	109.41	39.86	0.019
A1848	109.41	39.86	0.014
A1849	109.39	39.99	0.019
A1850	109.39	39.99	0.023
A1851	109.39	39.99	0.015
A1852	110.21	39.79	0.033
A1853	110.21	39.79	0.019
A1854	110.21	39.79	0.034
A1855	110.81	39.8	0.01
A1856	110.81	39.8	0.02
A1857	110.81	39.8	0.016
A1858	99.65	35.82	0.058
A1859	99.65	35.82	0.045
A1860	99.65	35.82	0.041
A1861	98.4	34.83	0.032
A1862	98.41	34.84	0.022
A1863	98.41	34.84	0.024
A1864	97.95	34.37	0.032
A1865	97.95	34.37	0.035
A1866	97.99	34.58	0.034
A1867	97.99	34.58	0.036
A1868	99.28	35.37	0.023
A1869	99.28	35.37	0.021
A1870	99.28	35.37	0.046
A1871	100.13	36.04	0.041
A1872	100.13	36.04	0.104
A1873	100.13	36.04	0.074
A1874	100.9	36.37	0.07
A1875	100.9	36.37	0.099
A1876	100.9	36.37	0.037
A1877	100.29	36.62	0.057
A1878	100.29	36.62	0.109
A1879	100.29	36.62	0.154
A1880	100.29	36.62	0.13
A1881	99.61	36.75	0.071
A1882	99.61	36.75	0.044
A1883	99.61	36.75	0.038
A1884	98.23	36.44	0.053
A1885	98.23	36.44	0.065
A1886	98.23	36.44	0.048
A1887	98.44	36.44	0.051
A1888	98.44	36.44	0.066
A1889	98.44	36.44	0.065
A1890	98.96	36.78	0.079
A1891	98.96	36.78	0.097
A1892	98.96	36.78	0.052
A1893	98.89	37.2	0.035
A1894	98.89	37.2	0.04
A1895	98.89	37.2	0.049
A1896	99.69	37.16	0.048
A1897	99.69	37.16	0.047
A1898	99.69	37.16	0.055
A1899	100.07	37.29	0.025
A1900	100.07	37.29	0.025
A1901	100.07	37.29	0.026
A1902	100.57	37.29	0.047
A1903	100.57	37.29	0.065
A1904	100.57	37.29	0.072
A1905	100.24	38.01	0.028
A1906	100.23	38.02	0.065
A1907	100.24	38.02	0.018
A1908	101.92	39.31	0.06
A1909	101.92	39.31	0.107
A1910	101.92	39.3	0.132
A1911	101.15	38.95	0.046
A1912	101.15	38.95	0.055
A1913	101.15	38.95	0.073
A1914	100.94	38.18	0.073
A1915	100.93	38.18	0.144
A1916	100.93	38.18	0.143
A1917	101.21	37.76	0.147
A1918	101.21	37.76	0.164
A1919	101.21	37.76	0.162
A1920	100.44	37.86	0.053
A1921	100.44	37.86	0.039
A1922	100.44	37.86	0.07
A1923	100.57	37.68	0.169
A1924	100.57	37.69	0.194
A1925	100.57	37.69	0.106
A1926	98.35	38.17	0.009
A1927	98.35	38.17	0.01
A1928	98.35	38.18	0.012
A1929	98.24	38.26	0.007
A1930	98.24	38.26	0.008
A1931	98.24	38.26	0.009
A1932	98.31	38.32	0.014
A1933	98.31	38.32	0.015
A1934	98.32	38.33	0.016
A1935	98.02	38.75	0.03
A1936	98.02	38.75	0.036
A1937	98.02	38.75	0.031
A1938	97.85	34.26	0.027
A1939	97.85	34.26	0.02
A1940	97.85	34.26	0.027
A1941	97.15	33.56	0.026
A1942	97.15	33.56	0.037
A1943	97.15	33.56	0.035
A1944	96.83	33.56	0.031
A1945	96.83	33.56	0.031
A1946	96.83	33.56	0.034
A1947	97.43	33.55	0.045
A1948	97.43	33.55	0.077
A1949	97.43	33.55	0.061
A1950	97.4	33.19	0.071
A1951	97.4	33.19	0.063
A1952	97.4	33.19	0.092
A1953	96.19	32.96	0.028
A1954	96.18	32.96	0.045
A1955	96.18	32.96	0.084
A1956	96.59	32.65	0.033
A1957	96.59	32.65	0.037
A1958	96.59	32.65	0.028
A1959	96.48	31.94	0.053
A1960	96.48	31.94	0.048
A1961	96.48	31.94	0.046
A1962	96.4	31.48	0.044
A1963	96.4	31.48	0.048
A1964	96.4	31.48	0.032
A1965	97.3	31.01	0.012
A1966	97.3	31.01	0.009
A1967	97.3	31.01	0.011
A1968	97.26	30.66	0.028
A1969	97.26	30.66	0.026
A1970	97.26	30.66	0.026
A1971	96.72	30.02	0.006
A1972	96.72	30.02	0.004
A1973	96.72	30.02	0.005
A1974	97.04	29.32	0.022
A1975	97.04	29.32	0.02
A1976	97.04	29.32	0.022
A1977	92.42	29.91	0.027
A1978	92.42	29.91	0.028
A1979	92.42	29.91	0.025
A1980	91.05	29.94	0.016
A1981	91.05	29.94	0.014
A1982	91.05	29.94	0.017
A1983	91.45	29.62	0.02
A1984	91.45	29.62	0.019
A1985	91.45	29.62	0.013
A1986	90.21	28.89	0.019
A1987	90.21	28.89	0.015
A1988	90.21	28.89	0.019
A1989	90.21	28.9	0.004
A1990	90.21	28.9	0.006
A1991	90.21	28.9	0.005
A1992	85.24	29.39	0.013
A1993	85.24	29.39	0.042
A1994	85.24	29.39	0.02
A1995	84.83	29.57	0.025
A1996	84.83	29.57	0.023
A1997	84.83	29.57	0.017
A1998	84.85	29.56	0.086
[truncated: 661 more rows]

## Sheet: Appx.S3
Appx. S3 Locations (longitude, latitude) and carbon density (kg C m–2) of the below-ground biomass (BGBC) of the sampled sites
Site	Longitude	Latitude	BGBC (kg C m–2)
B01	99.81	33.53	1.457
B02	99.68	33.86	0.268
B03	98.01	34.82	0.381
B04	115	42	1.011
B05	115.2	42.1	1.011
B06	115.16	42.4	0.164
B07	115.23	41.9	0.053
B08	115.13	41.77	1.014
B09	115.19	41.74	0.779
B10	115.14	41.75	1.048
B11	115.13	41.77	1.071
B12	107.49	35.21	0.242
B13	108.78	35.22	0.22
B14	109.66	35.54	0.216
B15	110.6	36.07	0.227
B16	105.98	35.75	0.254
B17	106.99	36.1	0.324
B18	107.87	36.51	0.222
B19	108.65	36.86	0.249
B20	111.4	37.66	0.295
B21	111.81	38	0.344
B22	106.61	36.29	0.275
B23	106.23	36.87	0.24
B24	107.84	37.14	0.234
B25	107.46	37.91	0.299
B26	110.48	37.94	0.303
B27	110.2	37.53	0.246
B28	109.64	38.13	0.256
B29	108.93	38.17	0.126
B30	109.23	38.35	0.093
B31	108.73	38.86	0.123
B32	108.68	39.21	0.149
B33	108.45	39.08	0.14
B34	107.49	35.21	1.177
B35	108.88	35.32	1.289
B36	109.76	35.64	1.299
B37	110.7	36.17	1.26
B38	106.08	35.85	0.783
B39	107.09	36.2	0.903
B40	107.97	36.61	0.825
B41	108.75	36.96	0.652
B42	111.5	37.76	0.666
B43	111.91	38.1	0.655
B44	106.71	36.39	0.612
B45	106.33	36.97	0.784
B46	107.94	37.24	0.745
B47	107.56	38.01	0.66
B48	110.58	38.04	0.781
B49	110.3	37.63	0.783
B50	109.74	38.23	0.745
B51	109.03	38.27	0.37
B52	109.33	38.45	0.316
B53	108.83	38.96	0.363
B54	108.78	39.31	0.327
B55	108.55	39.18	0.329
B56	99.81	33.6	2.469
B57	99.92	33.72	2.238
B58	100.01	33.85	1.634
B59	100.13	33.94	1.386
B60	115.49	42.11	0.06
B61	115.5	42.12	0.07
B62	115.51	42.13	0.069
B63	115.52	42.14	0.008
B64	115.53	42.15	0.013
B65	115.54	42.16	0.008
B66	115.55	42.17	0.043
B67	115.56	42.18	0.065
B68	115.57	42.19	0.055
B69	115.58	42.2	0.018
B70	115.59	42.21	0.02
B71	115.6	42.22	0.024
B72	83.87	31.36	1.338
B73	84.1	29.95	0.864
B74	84.33	30.27	0.266
B75	95	35.33	0.399
B76	118.69	44.23	1.316
B77	118.7	44.23	1.054
B78	118.75	44.19	1.387
B79	118.75	44.19	1.114
B80	118.74	44.22	0.829
B81	118.42	44.28	0.896
B82	116.68	43.55	0.73
B83	116.68	43.55	0.659
B84	116.68	43.55	0.578
B85	116.68	43.55	0.411
B86	116.68	43.55	0.696
B87	116.68	43.55	0.63
B88	101.3	37.62	1.518
B89	99.97	35.58	0.829
B90	99.88	33.95	1.094
B91	108.17	34.35	0.035
B92	108.4	34.49	0.11
B93	108.63	34.63	0.055
B94	108.86	34.77	0.14
B95	101.43	35.49	0.824
B96	101.52	35.51	0.448
B97	100	35.52	0.612
B98	99.99	35.82	1.258
B99	99.99	35.83	1.05
B100	99.99	35.83	0.606
B101	100.02	35.84	1.238
B102	100.01	35.85	0.65
B103	99.99	35.85	0.78
B104	99.99	35.85	1.146
B105	101.51	35.86	1.252
B106	100.22	35.93	0.251
B107	100.26	35.94	0.164
B108	100.37	35.99	0.7
B109	100.48	36.01	0.348
B110	100.47	36.01	0.179
B111	100.42	36.01	0.29
B112	100.2	34.15	0.936
B113	100.2	34.15	0.399
B114	106.4	36.24	0.025
B115	106.43	36.23	0.032
B116	106.46	36.22	0.039
B117	106.49	36.21	0.043
B118	106.52	36.2	0.044
B119	106.55	36.19	0.047
B120	106.58	36.18	0.054
B121	106.61	36.17	0.054
B122	103.55	32.85	0.081
B123	103.55	32.85	0.087
B124	98.23	39.1	0.186
B125	99.8	38.77	0.427
B126	99.82	38.8	0.2
B127	99.9	38.82	0.224
B128	98	39.18	0.052
B129	119.72	48.48	0.287
B130	119.7	48.5	0.586
B131	119.82	48.53	0.758
B132	119.97	48.47	1.29
B133	116.98	43.42	0.503
B134	117.21	43.3	0.588
B135	117.44	43.18	0.635
B136	117.67	43.06	0.837
B137	117.9	42.94	0.356
B138	118.13	42.82	0.367
B139	118.36	42.7	0.419
B140	118.59	42.58	0.474
B141	116.07	43.51	1.891
B142	116.69	43.62	1.425
B143	116.57	43.8	1.084
B144	116.52	43.83	2.054
B145	116.31	43.91	1.576
B146	116.11	43.92	1.121
B147	115.79	43.94	1.37
B148	115.49	43.93	1.079
B149	115.19	43.96	0.869
B150	100.36	34.41	1.457
B151	100.37	34.41	1.462
B152	100.36	34.42	1.512
B153	100.38	34.43	1.413
B154	100.38	34.44	2.045
B155	83.05	42.91	1.193
B156	83.19	42.91	1.249
B157	83.04	42.92	1.141
B158	83.11	42.91	0.919
B159	83.69	42.67	1.353
B160	83.51	42.53	0.901
B161	101.57	37.11	0.26
B162	101.58	37.11	0.16
B163	101.24	37.63	0.078
B164	101.36	37.67	0.068
B165	101.65	37.98	0.098
B166	100.54	36.21	0.105
B167	100.54	36.21	0.379
B168	100.01	35.9	0.053
B169	98	35.09	0.12
B170	97.98	35.09	0.569
B171	98.04	35.04	0.05
B172	95.14	34.22	0.514
B173	95.14	34.22	0.182
B174	94.17	34.14	0.311
B175	95.81	34.11	0.071
B176	91.11	32.35	1.138
B177	91.11	32.35	0.224
B178	116.72	43.6	0.299
B179	116.56	43.54	0.571
B180	116.56	43.54	1.329
B181	116.68	43.55	1.136
B182	116.74	43.6	0.654
B183	116.76	43.59	0.244
B184	116.82	43.51	0.891
B185	116.72	43.41	0.727
B186	116.69	43.55	0.764
B187	116.59	43.45	0.438
B188	116.49	43.35	0.444
B189	116.56	43.54	0.418
B190	116.46	43.44	0.372
B191	112.67	42.78	0.282
B192	112.57	42.68	0.366
B193	112.47	42.58	0.405
B194	100.24	37.15	0.732
B195	100.25	37.14	0.871
B196	100.26	37.12	0.991
B197	100.24	37.14	1.058
B198	100.24	37.11	0.974
B199	100.24	37.11	0.823
B200	100.21	37.15	1.03
B201	92.9	34.73	0.857
B202	92.9	34.73	1.137
B203	92.9	34.73	0.984
B204	109.37	36.01	0.032
B205	109.37	36.01	0.145
B206	109.37	36.01	0.093
B207	109.37	36.01	0.255
B208	106.35	36.17	0.863
B209	106.36	36.18	0.945
B210	106.37	36.19	1.041
B211	106.39	36.21	1.397
B212	106.4	36.22	1.342
B213	106.41	36.23	1.328
B214	106.42	36.24	1.205
B215	106.45	36.28	0.616
B216	106.44	36.27	0.575
B217	106.42	36.26	0.589
B218	106.41	36.24	0.753
B219	106.4	36.23	0.575
B220	106.39	36.21	0.616
B221	106.37	36.2	0.671
B222	119.27	48.6	0.475
B223	119.77	48.6	0.663
B224	119.77	48.6	1.115
B225	119.77	48.62	1.867
B226	102.32	33.45	1.483
B227	102.3	34.04	1.258
B228	102.41	34.11	0.528
B229	103.01	34.34	0.194
B230	104.3	34.42	0.087
B231	106.06	35.7	0.032
B232	106.01	35.47	0.192
B233	106.01	35.46	0.099
B234	106.08	35.76	0.113
B235	92.4	31.99	0.421
B236	92.44	32	0.649
B237	92.16	31.95	0.435
B238	92.2	31.95	0.624
B239	91.72	31.96	0.403
B240	91.7	31.96	0.547
B241	91.44	31.6	0.343
B242	91.52	31.61	0.469
B243	105.08	37.59	0.113
B244	105.36	38.12	0.119
B245	105.43	38.31	0.163
B246	105.52	38.44	0.169
B247	106.1	38.2	0.575
B248	99.73	36.95	0.532
B249	99.78	37.03	0.437
B250	99.83	37.53	0.334
B251	123.52	44.55	0.129
B252	123.54	44.54	0.427
B253	123.47	44.57	0.273
B254	123.43	44.49	0.101
B255	123.37	44.58	0.187
B256	106.35	36.17	0.808
B257	106.37	36.18	0.985
B258	106.39	36.19	1.263
B259	106.42	36.2	1.482
B260	106.44	36.21	1.37
B261	106.46	36.23	1.279
B262	106.48	36.24	1.236
B263	106.45	36.28	0.622
B264	106.44	36.27	0.525
B265	106.43	36.26	0.653
B266	106.42	36.25	0.664
B267	106.41	36.24	0.617
B268	106.4	36.23	0.642
B269	106.39	36.22	0.517
B270	104.23	36.22	0.05
B271	104.25	36.23	0.076
B272	104.26	36.24	0.454
B273	104.27	36.25	0.351
B274	104.29	36.26	0.103
B275	104.3	36.27	0.237
B276	104.31	36.28	0.312
B277	104.32	36.29	0.223
B278	98.18	39.67	0.015
B279	98.22	39.69	0.01
B280	98.18	39.76	0.006
B281	98.28	39.76	0.056
B282	98.33	39.74	0.04
B283	98.33	39.71	0.029
B284	98.95	39.82	0.015
B285	99.1	39.32	0.017
B286	99.1	39.35	0.021
B287	99.1	39.38	0.07
B288	99.32	40.17	0.031
B289	99.33	40.17	0.016
B290	99.36	40.17	0.029
B291	99.4	40.17	0.009
B292	99.43	40.17	0.025
B293	99.46	40.17	0.014
B294	99.5	40.16	0.03
B295	99.51	40.15	0.043
B296	99.54	40.15	0.003
B297	99.34	39.23	0.007
B298	99.38	39.19	0.035
B299	99.41	39.22	0.052
B300	99.53	39.34	0.035
B301	99.6	39.32	0.027
B302	99.53	39.26	0.026
B303	99.53	39.21	0.043
B304	99.56	39.23	0.053
B305	99.59	39.2	0.084
B306	99.54	39.13	0.046
B307	99.58	39.15	0.036
B308	99.62	39.17	0.026
B309	99.66	39.17	0.032
B310	99.68	39.18	0.056
B311	100.19	39.3	0.065
B312	100.22	39.28	0.033
B313	100.12	38.92	0.012
B314	100.43	38.6	0.03
B315	100.43	38.57	0.127
B316	100.69	38.62	0.034
B317	100.71	38.62	0.025
B318	100.74	38.62	0.048
B319	100.78	38.62	0.024
B320	100.83	38.71	0.085
B321	100.95	38.68	0.04
B322	101.06	38.68	0.04
B323	101.24	38.57	0.053
B324	101.28	38.57	0.096
B325	101.35	38.46	0.106
B326	101.54	38.28	0.15
B327	120.73	42.92	0.217
B328	120.76	42.94	0.171
B329	120.77	43.1	0.105
B330	120.8	42.95	0.024
B331	116.07	43.43	1.205
B332	116.1	43.44	1.076
B333	116.11	43.45	1.109
B334	116.12	43.46	0.914
B335	116.14	43.48	0.849
B336	116.15	43.49	0.981
B337	116.16	43.5	0.734
B338	116.17	43.51	0.669
B339	116.19	43.52	0.75
B340	101.48	36.37	0.926
B341	101.3	35.8	1.195
B342	101.17	35.78	0.606
B343	101.08	35.58	0.492
B344	100.97	35.41	0.844
B345	100.25	34.24	1.143
B346	99.88	33.96	0.847
B347	99.83	33.94	1.16
B348	99.4	34.06	3.432
B349	98.21	34.92	1.134
B350	98.23	34.89	0.278
B351	97.88	34.28	2.382
B352	96.28	33.32	1.409
B353	95.8	34.01	0.7
B354	97.6	34.06	0.372
B355	99.01	35.29	0.262
B356	100.25	36.01	0.117
B357	100.51	36.17	0.228
B358	100.74	36.36	0.293
B359	101.09	36.44	1.222
B360	100.86	36.95	0.39
B361	99.98	37.26	0.173
B362	98.99	37.28	0.835
B363	94.25	35.74	0.287
B364	93.74	35.52	0.171
B365	93.04	35.17	0.212
B366	92.89	34.72	0.891
B367	92.35	33.99	0.014
B368	91.72	32.18	0.469
B369	92.02	31.45	0.254
B370	92.62	31.77	0.539
B371	92.41	31.69	0.82
B372	91.66	30.94	0.208
B373	91.45	30.56	1.392
B374	90.8	30.31	0.234
B375	91.86	32.58	0.996
B376	92.61	34.37	0.173
B377	99.67	36.78	2.069
B378	101.31	37.61	1.779
B379	101.31	37.61	2.758
B380	101.28	37.69	1.21
B381	98.99	37.28	0.234
B382	111.96	44.73	1.197
B383	112.04	44.81	0.931
B384	112.05	44.83	0.525
B385	112.05	44.89	0.539
B386	112.1	44.89	0.48
B387	112.12	44.9	0.303
B388	100.48	34.33	0.901
B389	100.5	34.35	0.517
B390	100.5	34.36	0.387
B391	100.51	34.37	0.181
B392	91.05	31.01	0.55
B393	92.32	32.34	0.528
B394	90.67	33.34	0.338
B395	92.23	31.98	1.529
B396	92.25	32.01	0.946
B397	92.28	32.04	0.309
B398	92.31	32.08	0.158
B399	102.6	33.05	0.669
B400	102.64	33.07	0.942
B401	102.68	33.08	1.122
B402	91.54	32.76	0.08
B403	91.37	32.72	0.997
B404	91.54	32.62	0.146
B405	91.56	32.68	0.321
B406	91.53	32.62	0.365
B407	90.96	32.6	0.358
B408	90.98	32.47	0.268
B409	91.09	32.76	0.718
B410	91.56	32.75	0.979
B411	91.45	32.84	0.4
B412	91.32	32.8	0.173
B413	91.32	32.77	0.299
B414	91.23	32.76	0.321
B415	91.34	32.78	0.131
B416	91.39	32.79	1.04
B417	91.49	32.65	1.225
B418	91.72	32.58	0.182
B419	91.69	32.59	0.308
B420	91.68	32.51	0.343
B421	91.65	32.55	0.362
B422	91.6	32.55	0.247
B423	91.4	32.64	0.243
B424	91.5	32.73	0.485
B425	91.55	32.65	0.451
B426	91.15	32.7	0.297
B427	91.22	32.74	0.836
B428	91.21	32.76	0.637
B429	91.26	32.66	0.614
B430	91.21	32.65	1.181
B431	91.23	32.73	0.899
B432	98.19	32.2	0.442
B433	98.19	32.19	1.139
B434	98.22	32.13	0.763
B435	98.03	32.38	1.04
B436	98.04	32.38	0.648
B437	98.09	32.27	0.592
B438	98.1	32.31	1.668
B439	98.09	32.34	1.225
B440	98.09	32.37	1.247
B441	97.82	32.13	0.56
B442	97.7	32.09	0.356
B443	97.7	32.07	0.672
B444	97.69	32.07	0.66
B445	120.7	42.92	0.386
B446	120.71	42.91	0.287
B447	120.74	42.92	0.183
B448	120.72	42.92	0.093
B449	120.73	42.92	0.04
B450	120.7	42.92	0.977
B451	120.69	42.94	0.704
B452	100.21	34.47	0.62
B453	100.22	34.47	0.357
B454	100.23	34.47	1.008
B455	100.23	34.47	0.83
B456	100.24	34.47	0.63
B457	100.24	34.47	0.368
B458	110.38	38.82	0.171
B459	110.39	38.85	0.134
B460	110.39	38.82	0.149
B461	115.83	41.87	0.071
B462	115.83	41.87	0.055
B463	115.83	41.87	0.051
B464	115.83	41.87	0.04
B465	115.83	41.87	0.027
B466	112.4	41.93	1.281
B467	112.42	41.95	0.316
B468	112.42	41.96	0.067
B469	93.07	35.22	0.636
B470	92.55	34.31	0.923
B471	91.81	32.46	0.751
B472	91.15	30.5	3.19
B473	91.49	29.75	1.572
B474	92.31	29.75	0.862
B475	94.65	29.61	1.129
B476	91.63	29.8	1.488
B477	106.4	36.22	0.083
B478	106.42	36.24	0.054
B479	106.44	36.26	0.058
B480	106.46	36.29	0.076
B481	106.47	36.32	0.049
B482	116.82	43.5	1.115
B483	107.53	37.67	0.134
B484	107.48	37.7	0.159
B485	107.55	37.72	0.237
B486	107.52	37.77	0.556
B487	100.21	34.47	0.151
B488	100.21	34.47	0.117
B489	100.21	34.47	0.09
B490	100.21	34.47	0.545
B491	100.24	34.47	0.265
B492	100.24	34.48	0.146
B493	100.22	34.47	0.068
B494	116.64	43.41	0.514
B495	116.65	43.56	0.558
B496	116.67	43.56	0.712
B497	116.67	43.54	0.881
B498	116.67	43.55	0.785
B499	116.67	43.55	0.778
B500	116.74	43.6	0.844
B501	116.67	43.55	0.763
B502	120.68	42.9	0.004
B503	120.69	42.92	0.008
B504	120.69	42.93	0.01
B505	120.7	42.91	0.056
B506	120.7	42.92	0.038
B507	120.7	42.9	0.046
B508	101.3	37.62	0.622
B509	101.32	37.62	1.024
B510	120.7	42.92	0.007
B511	120.71	42.92	0.015
B512	120.71	42.92	0.033
B513	120.71	42.92	0.046
B514	120.69	42.92	0.084
B515	106.56	39.31	0.127
B516	106.01	38.71	0.182
B517	105.92	38.53	0.28
B518	105.81	38.38	0.047
B519	105.9	38.22	0.064
B520	106.67	38.12	0.055
B521	106.73	38.14	0.169
B522	106.91	37.96	0.144
B523	106.98	37.98	0.021
B524	107.1	38.06	0.047
B525	107.08	37.94	0.136
B526	107.14	37.89	0.08
B527	107.21	37.87	0.203
B528	106.97	37.79	0.224
B529	106.91	37.76	0.275
B530	106.83	37.67	0.152
B531	105.63	37.53	0.178
B532	105.73	37.42	0.08
B533	106.49	37.42	0.102
B534	104.59	37.45	0.093
B535	105.24	37.4	0.106
B536	105.22	37.35	0.123
B537	105.3	37.31	0.097
B538	105.25	37.17	0.064
B539	107.16	37.67	0.123
B540	107.1	37.6	0.08
B541	106.96	37.53	0.186
B542	106.9	37.44	0.106
B543	105.6	37.06	0.106
B544	105.67	37.1	0.085
B545	105.85	37.13	0.047
B546	106.39	37.06	0.085
B547	105.92	36.67	0.114
B548	105.54	36.54	0.182
B549	106.32	36.27	0.195
B550	106.38	36.22	0.5
B551	106.38	36.17	0.508
B552	106.34	36.09	0.254
B553	106.31	36.06	0.28
B554	106.31	35.82	0.165
B555	105.74	35.71	0.44
B556	106.4	35.4	0.517
B557	106.34	35.29	0.491
B558	106.41	35.27	0.97
B559	123.52	44.55	0.255
B560	123.52	44.55	0.055
B561	123.52	44.55	0.302
B562	123.52	44.55	0.047
B563	123.52	44.55	0.177
B564	123.52	44.55	0.158
B565	123.52	44.56	0.184
B566	91.92	32.27	1.702
B567	90.31	31.39	0.639
B568	84.91	32.19	0.412
B569	79.82	33.2	0.18
B570	113.46	37.22	0.732
B571	113.22	37.35	0.686
B572	113.21	37.49	0.51
B573	113.16	36.99	1.071
B574	113.05	37.21	1.016
B575	113.18	36.72	0.589
B576	113.78	38.03	0.529
B577	112.39	38	1.052
B578	113.51	38.94	0.333
B579	113.73	38.96	0.439
B580	113.8	38.83	0.695
B581	113.53	38.75	0.801
B582	113.47	39.12	0.395
B583	113.41	39.1	0.549
B584	113.79	39.26	0.274
B585	113.14	39.29	0.63
B586	112.87	39.19	0.566
B587	112.13	38.1	0.888
B588	112.28	38.2	0.999
B589	112.38	38.16	0.784
B590	112.79	38.15	0.905
B591	112.84	38.26	1.879
B592	112.33	39.98	0.524
B593	112.1	36.54	1.457
B594	110.93	34.91	0.885
B595	111.54	37.33	0.655
B596	112.59	36.04	1
B597	112.2	39.96	0.984
B598	112.3	40.13	0.649
B599	112.23	40.01	0.709
B600	112.65	40.62	0.971
B601	112.64	40.08	0.481
B602	112.53	40.17	0.359
B603	112.19	39.97	0.898
B604	113.19	36.29	1.179
B605	113.36	38.36	0.668
B606	113.95	37.45	0.817
B607	113.69	37.46	0.879
B608	113.48	37.54	0.751
B609	113.81	40.46	0.557
B610	114.05	40.5	1.206
B611	114.18	40.56	0.187
B612	114.43	40.32	0.225
B613	114.31	39.36	0.436
B614	114.96	39.35	1.137
B615	113.79	39.39	1.444
B616	113.79	39.39	0.663
B617	113.59	39.52	0.588
B618	111.27	37.33	1.358
B619	112.14	37.61	1.194
B620	111.19	37.3	0.623
B621	111.31	37	0.29
B622	111.25	36.85	1.002
B623	111.15	36.97	0.667
B624	111.74	38.57	0.503
B625	111.34	38.84	0.382
B626	111.49	38.48	0.459
B627	111.23	37.93	1.127
B628	111.93	39.57	0.74
B629	111.48	39.57	1.203
B630	111.89	38.86	0.582
B631	112.23	38.45	0.443
B632	111.2	36.09	0.783
B633	111	36.09	0.852
B634	110.73	35.82	0.188
B635	110.87	35.88	0.388
B636	111.09	35.87	0.553
B637	110.81	36.34	0.641
B638	110.63	36.62	0.568
B639	113.61	36.42	0.634
B640	95.77	36.46	0.265
B641	94.34	35.78	0.694
B642	93.82	35.52	0.351
B643	92.99	35.07	0.203
B644	92.47	34.24	0.511
B645	91.07	30.49	0.76
B646	90.47	30.07	0.816
B647	89.29	29.34	0.024
B648	88.54	29.16	0.067
B649	87.85	29.05	0.33
B650	87.15	29.3	0.281
B651	85.38	29.33	0.128
B652	85.9	29.43	0.242
B653	86.51	29.48	1.346
B654	86.16	28.55	0.086
B655	86.35	28.75	0.257
B656	86.67	28.6	2.744
B657	87.19	28.65	0.048
B658	87.43	28.92	0.217
B659	91.73	29.84	0.301
B660	96.72	29.64	1.226
B661	97.27	30.27	0.099
B662	97.08	30.61	0.969
B663	96.43	31.42	0.27
B664	96.43	32.34	0.337
B665	96.64	32.74	1.328
B666	96.76	32.89	1.196
B667	97.4	33.18	3.444
B668	97.4	33.34	1.816
B669	99.16	35.36	0.631
B670	99.55	35.63	2.815
B671	99.65	35.83	1.651
B672	99.88	35.78	0.139
B673	99.93	35.66	0.177
B674	99.96	35.88	0.276
B675	100.96	36.4	0.385
B676	97.22	30.41	0.03
B677	96.44	31.41	0.042
B678	95.61	31.6	0.023
B679	93.51	31.87	0.078
B680	92.25	31.59	0.303
B681	90.74	31.39	0.013
B682	89.71	31.54	0.015
B683	87.84	31.87	0.009
B684	85.84	31.92	0.009
B685	83.35	32.41	0.008
B686	82.6	32.51	0.014
B687	81.23	32.3	0.004
B688	80.14	32.5	0.002
B689	116.67	43.55	0.763
B690	116.67	43.55	0.709
B691	116.55	43.53	1.118
B692	116.55	43.53	0.558
B693	116.73	43.05	0.865
B694	116.73	43.05	0.513
B695	116.7	43.05	0.732
B696	116.7	43.05	0.618
B697	92.01	31.64	0.572
B698	91.97	31.38	0.408
B699	91.72	31.62	0.431
B700	91.49	32.17	0.582
B701	91.43	32.17	0.444
B702	91.91	32.3	0.879
B703	91.49	31.6	0.317
B704	90.46	31.36	0.277
B705	90.05	31.5	0.296
B706	90.24	31.39	0.209
B707	89.75	31.52	0.132
B708	88.29	33.21	0.292
B709	87.71	33.25	0.132
B710	87.65	32.34	0.221
B711	86.3	31.75	0.295
B712	85.84	31.92	0.144
B713	85.08	31.98	0.192
B714	84.05	32.26	0.134
B715	82.51	32.38	0.144
B716	82.83	32.08	0.219
B717	90.55	30.09	1.085
B718	91.41	30.55	1.914
B719	91.96	31.38	0.887
B720	91.72	31.61	0.81
B721	91.91	32.31	0.32
B722	91.05	31.49	0.233
B723	90.4	31.37	0.182
B724	90.06	31.5	0.196
B725	90.25	31.39	0.14
B726	89.17	32.04	0.109
B727	88.94	32.52	0.303
B728	88.88	32.78	0.133
B729	88.81	33.2	0.28
B730	88.41	33.3	0.328
B731	86.89	33.19	0.276
B732	86.65	32.34	0.143
B733	86.79	31.76	0.144
B734	87.02	31.9	0.188
B735	85.84	31.92	0.153
B736	84.67	32.17	0.141
B737	84.03	32.23	0.181
B738	82.91	32.38	0.177
B739	81.83	32.07	0.122
B740	80.68	32.35	0.303
B741	92.01	31.63	0.669
B742	92.01	31.64	1.827
B743	123.24	44.11	0.225
B744	122.06	44.38	0.131
B745	120.96	44.58	0.213
B746	120.33	45.11	0.197
B747	120.33	45.11	0.134
B748	118.36	44.77	0.285
B749	117.68	44.51	0.556
B750	116.68	43.55	0.256
B751	116.68	43.55	0.248
B752	115.83	43.94	0.236
B753	114.9	44.01	0.128
B754	113.56	43.81	0.134
B755	112.71	42.8	0.076
B756	111.89	41.79	0.134
B757	111.89	41.79	0.234
B758	116.79	48.81	0.144
B759	110.69	41.52	0.15
B760	108.49	41.39	0.186
B761	108.76	41.51	0.178
B762	108.83	41.5	0.167
B763	108.54	41.82	0.191
B764	108.64	39.76	0.117
B765	108.2	39.32	0.142
B766	107.26	38.41	0.161
B767	107.93	39.15	0.109
B768	107.91	39.21	0.119
B769	107.84	39.35	0.132
B770	107.52	39.25	0.071
B771	111.79	41.74	0.218
B772	112.48	43	0.131
B773	112.26	43.3	0.098
B774	112.78	42.63	0.177
B775	113.03	42.2	0.157
B776	112.74	42.96	0.141
B777	112.95	43.17	0.125
B778	113.07	43.33	0.337
B779	113.25	43.54	0.104
B780	114.43	43.92	0.056
B781	112.89	43.11	0.105
B782	112.62	43.62	0.072
B783	113.6	42.59	0.071
B784	111.9	41.83	0.167
B785	111.82	41.76	0.129
B786	112.49	42.46	0.078
B787	112.63	43.78	0.049
B788	112.29	43.28	0.047
B789	112.03	43.58	0.035
B790	85.77	43.96	0.324
B791	83.16	43.38	0.42
B792	82.24	43.39	0.32
B793	81.69	43.16	0.35
B794	81.15	45.02	0.134
B795	80.98	45.01	0.174
B796	81.25	44.86	0.224
B797	81.46	44.61	0.361
B798	81.61	44.6	0.284
B799	84.42	45.45	0.104
B800	84.22	45.58	0.217
B801	84.11	46.24	0.396
B802	86.02	46.6	0.144
B803	86.1	46.69	0.169
B804	86.29	46.81	0.336
B805	86.52	46.97	0.341
B806	86.18	47.28	0.125
B807	86.65	47.13	0.299
B808	86.82	47.53	0.098
B809	87.01	48.07	0.184
B810	87.75	47.73	0.156
B811	89.49	47.06	0.147
B812	90.01	46.54	0.262
B813	90.05	46.44	0.18
B814	90.18	46.11	0.09
B815	94.01	43.42	0.249
B816	92.3	43.69	0.191
B817	91.41	43.7	0.484
B818	119.73	49.29	0.116
B819	119.19	49.28	0.158
B820	119.65	48.48	0.216
B821	118.4	49.49	0.176
B822	118.21	49.49	0.247
B823	117.11	49.49	0.231
B824	117.13	49.21	0.14
B825	117.39	48.44	0.243
B826	118.7	48.76	0.242
B827	119.22	48.84	0.229
B828	116.29	43.93	0.447
B829	116.36	43.89	0.442
B830	116.11	43.74	0.288
B831	116.13	43.54	0.438
B832	117.04	45.59	0.353
B833	118.6	48.41	0.727
B834	118.46	49.49	0.568
B835	118.1	48.2	0.628
B836	118.54	46.27	0.433
B837	116.91	45.41	0.296
B838	115.91	44.08	0.385
B839	115.85	43.93	0.262
B840	115.31	43.9	0.408
B841	114.22	43.88	0.107
B842	114.16	43.86	0.145
B843	107.62	38.91	0.236
B844	111.95	41.87	0.27
B845	112.16	42.09	0.261
B846	121.18	44.47	0.236
B847	120.76	44.75	0.276
B848	120.91	44.39	0.222
B849	120.51	44.35	0.235
B850	117.17	43.48	0.476
B851	117.35	44.5	0.427
B852	116.68	43.55	0.252
B853	116.6	43.75	0.246
B854	116.5	43.82	0.284
B855	115.43	43.91	0.06
B856	114.75	43.96	0.071
B857	116.91	45.27	0.185
B858	117.46	44.72	0.336
B859	115.89	43.94	0.191
B860	85.78	43.94	0.478
B861	84.83	44.14	0.236
B862	83.5	43.41	0.249
B863	81.87	43.38	0.457
B864	81.36	43.14	0.59
B865	82.15	43.9	0.468
B866	81.15	44.49	0.366
B867	81.22	44.5	0.466
B868	81.38	44.62	0.379
B869	81.28	44.66	0.35
B870	83.9	45.51	0.314
B871	83.65	45.59	0.303
B872	83.56	45.79	0.324
B873	90.61	43.65	0.378
B874	90.3	43.76	0.262
B875	93.72	43.38	0.394
B876	93.85	43.44	0.356
B877	89.92	43.69	0.376
B878	87.18	43.54	0.46
B879	119.97	49.33	0.179
B880	119.79	48.89	0.137
B881	119.54	49.05	0.309
B882	119.8	49.52	0.16
B883	119.79	49.62	0.502
B884	119.3	47.65	0.949
B885	120.06	49.4	0.614
B886	120.06	49.47	0.697
B887	119.5	46.6	0.86
B888	117.75	44.6	0.848
B889	117.74	44.63	0.769
B890	116.76	43.48	0.513
B891	117.69	44.61	0.46
B892	86.49	43.81	0.307
B893	83.28	42.45	0.709
B894	80.97	44.35	0.564
B895	85.71	47.22	0.992
B896	93.67	43.35	0.663
B897	93.77	43.32	0.355
B898	84.4	43.66	0.325
B899	84.42	43.45	0.222
B900	84.37	43.15	0.282
B901	84.37	43.16	0.311
B902	81.31	41.94	0.362
B903	80.65	41.8	0.535
B904	84.03	43.3	0.174
B905	83.72	43.4	0.22
B906	81.13	43.21	0.552
B907	86.91	48.81	0.158
B908	87.17	43.47	0.267
B909	100.79	36.49	0.682
B910	100.07	35.47	0.182
B911	101.02	36.87	0.213
B912	100.92	36.98	0.196
B913	98.38	37.28	0.078
B914	98.93	36.95	0.343
B915	99.31	36.7	0.826
B916	99.58	37.14	0.211
B917	93.87	35.51	0.093
B918	93.87	35.51	0.075
B919	92.95	34.94	0.227
B920	92.62	34.38	0.265
B921	92.45	34.21	0.05
B922	92.36	33.95	0.029
B923	92.09	33.75	0.187
B924	92.76	34.6	0.124
B925	91.07	31.5	0.098
B926	91.67	31.5	0.057
B927	90.42	31.41	0.154
B928	90.11	31.4	0.13
B929	89.31	31.97	0.044
B930	89.99	31.12	0.06
B931	88.69	32.16	0.049
B932	88.33	32.09	0.045
B933	87.21	31.87	0.023
B934	87.25	31.79	0.031
B935	86.57	31.93	0.055
B936	85.99	32.08	0.07
B937	85.3	32.19	0.139
B938	85.15	31.03	0.055
B939	85.77	29.81	0.077
B940	100.89	36.32	0.298
B941	100.39	36.09	0.253
B942	100.22	36	0.317
B943	100.07	35.93	0.343
B944	100.23	35.76	0.091
B945	100.78	35.59	0.142
B946	100.93	35.35	0.156
B947	99.18	35.36	0.1
B948	99.39	35.43	0.181
B949	99.48	35.44	0.181
B950	98.58	34.99	0.133
B951	98.45	34.85	0.197
B952	98.25	34.88	0.183
B953	98.21	34.9	0.165
B954	98.14	34.93	0.143
B955	98.07	35.01	0.131
B956	95.8	34.14	0.079
B957	92.4	34.17	0.222
B958	93.1	35.25	0.02
B959	93.37	35.36	0.077
B960	93.65	35.49	0.102
B961	94.3	35.75	0.023
B962	80.25	32.53	0.023
B963	81.18	32.35	0.041
B964	81.35	32.18	0.079
B965	82.42	32.32	0.045
B966	82.55	32.53	0.064
B967	82.85	32.52	0.04
B968	83.97	32.3	0.036
B969	83.72	32.35	0.084
B970	83.47	32.37	0.024
B971	83.3	32.42	0.069
B972	84.1	32.33	0.069
B973	84.17	32.4	0.122
B974	84.17	32.4	0.114
B975	84.27	32.55	0.098
B976	84.25	32.65	0.053
B977	84.2	32.8	0.038
B978	84.05	32.95	0.065
B979	83.98	32.17	0.221
B980	84.12	32.28	0.062
B981	84.57	32.2	0.055
B982	85.03	32.17	0.076
B983	87.87	31.88	0.086
B984	101.31	37.61	1.253
B985	101.24	37.61	0.857
B986	101.03	37.02	0.946
B987	93.32	35.33	0.07
B988	92.36	33.95	0.037
B989	91.68	32.19	0.977
B990	92.9	34.79	0.671
B991	90.01	31.43	0.084
B992	85.32	30.38	0.297
B993	86.73	29.41	0.108
B994	91.06	30.45	0.271
B995	91.69	31.07	0.265
B996	100.49	35.57	0.317
B997	100.77	35.08	0.089
B998	100.82	34.86	0.238
B999	100.22	34.53	0.14
B1000	97.14	33.82	0.234
B1001	97.02	33.76	0.428
B1002	96.73	33.81	0.341
B1003	96.37	33.97	0.334
B1004	96.2	34.1	0.385
B1005	95.7	33.95	0.522
B1006	95.87	33.73	0.45
B1007	96.91	33.02	0.226
B1008	97.16	32.81	0.166
B1009	97.1	32.81	0.158
B1010	96.74	32.89	0.282
B1011	96.56	32.6	0.294
B1012	96.4	32.52	0.303
B1013	96.4	32.2	0.219
B1014	93.95	31.93	0.291
B1015	92.9	31.84	0.402
B1016	92.87	31.83	0.35
B1017	92.87	31.83	0.258
B1018	92.87	31.83	0.427
B1019	92.89	31.83	0.246
B1020	92.9	31.83	0.296
B1021	91.69	31.01	0.23
B1022	91.69	31.09	0.236

## Sheet: Appx.S4
Appx. S4 Locations (longitude, latitude) and soil organic carbon density (SOC, kg C m–2) in 0–100 cm of the sampled sites
Site	Longitude	Latitude	SOC(kg C m–2)
S01	99.81	33.53	38.357
S02	99.68	33.86	24.85
S03	98.01	34.82	24.723
S04	115.13	41.77	8.527
S05	115.19	41.74	6.93
S06	115.14	41.75	7.185
S07	115.13	41.77	7.177
S08	107.49	35.21	2.99
S09	108.78	35.22	3.439
S10	109.66	35.54	3.357
S11	110.6	36.07	3.884
S12	105.98	35.75	2.311
S13	106.99	36.1	2.495
S14	107.87	36.51	2.515
S15	108.65	36.86	3.347
S16	111.4	37.66	2.866
S17	111.81	38	3.134
S18	106.61	36.29	2.172
S19	106.23	36.87	2.338
S20	107.84	37.14	2.667
S21	107.46	37.91	3.179
S22	110.48	37.94	3.011
S23	110.2	37.53	2.586
S24	109.64	38.13	2.518
S25	108.93	38.17	0.957
S26	109.23	38.35	0.489
S27	108.73	38.86	0.834
S28	108.68	39.21	0.818
S29	108.45	39.08	0.598
S30	107.49	35.21	5.906
S31	108.88	35.32	7.674
S32	109.76	35.64	5.271
S33	110.7	36.17	4.177
S34	106.08	35.85	4.576
S35	107.09	36.2	3.826
S36	107.97	36.61	4.322
S37	108.75	36.96	4.942
S38	111.5	37.76	5.493
S39	111.91	38.1	3.564
S40	106.71	36.39	4.956
S41	106.33	36.97	4.032
S42	107.94	37.24	4.101
S43	107.56	38.01	4.832
S44	110.58	38.04	4.67
S45	110.3	37.63	3.831
S46	109.74	38.23	4.162
S47	109.03	38.27	1.122
S48	109.33	38.45	0.573
S49	108.83	38.96	1.24
S50	108.78	39.31	1.244
S51	108.55	39.18	1.216
S52	129.72	44.83	9.239
S53	129.77	44.88	10.326
S54	129.84	44.94	10.87
S55	129.85	45.05	11.141
S56	129.8	45.13	11.685
S57	105.83	38.91	21.043
S58	105.81	38.87	12.4
S59	105.76	38.87	9.779
S60	105.74	38.88	7.507
S61	105.61	39.14	2.796
S62	105.57	39.09	1.688
S63	105.57	39.09	1.534
S64	116.07	43.43	13.174
S65	116.75	44.23	14.454
S66	117.08	45.28	9.682
S67	116.68	43.55	10.556
S68	116.68	43.55	9.169
S69	116.68	43.55	10.615
S70	116.68	43.55	12.126
S71	116.68	43.55	15.778
S72	116.68	43.55	12.123
S73	106.17	36.08	3.451
S74	106.17	36.08	4.954
S75	106.17	36.08	5.21
S76	105.67	36.5	6.369
S77	105.67	36.5	5.78
S78	105.67	36.5	8.073
S79	108.17	34.35	5.755
S80	108.4	34.49	5.881
S81	108.63	34.63	6.02
S82	108.86	34.77	6.732
S83	118.52	46.69	6.217
S84	117.89	46.58	14.627
S85	116.39	46.1	6.23
S86	115.25	45.39	13.704
S87	114.35	45.12	8.605
S88	113.54	44.75	6.333
S89	112.62	44.91	4.816
S90	111.96	44.07	4.845
S91	118.58	46.66	5.9
S92	117.91	46.55	14.694
S93	116.41	46.08	5.713
S94	115.31	45.36	9.439
S95	114.35	45.12	7.352
S96	113.54	44.73	6.974
S97	112.62	44.91	4.109
S98	111.96	44.07	6.529
S99	100.2	34.15	34.1
S100	100.2	34.15	32.002
S101	108.03	35.32	4.759
S102	107.9	35.52	5.189
S103	108.53	35.63	6.36
S104	105.99	35.56	6.926
S105	105.49	35.57	9.303
S106	104.69	35.47	7.943
S107	103.99	35.95	8.565
S108	102.76	36.3	5.673
S109	102.27	36.47	6.096
S110	101.53	36.38	18.739
S111	101.11	36.45	17.794
S112	102.97	36.58	4.885
S113	103.73	36.87	7.695
S114	104.46	37.46	1.858
S115	105.93	37.47	3.409
S116	107.58	37.47	0.938
S117	107.54	37.59	4.101
S118	108.28	36.77	5.41
S119	108.01	36.49	4.187
S120	109.91	35.06	4.308
S121	110.15	36.96	3.737
S122	109.39	36.61	2.822
S123	109.43	37	3.44
S124	109.39	35.69	6.239
S125	110.03	35.21	5.832
S126	110.37	35.5	5.072
S127	110.07	35.6	4.916
S128	111.4	35.87	5.22
S129	111.67	36.63	2.723
S130	111.9	36.93	4.002
S131	111.69	37.24	3.572
S132	111.55	37.32	3.056
S133	111.47	37.45	2.523
S134	111.89	37.45	3.548
S135	110.68	37.45	2.813
S136	110.62	37.56	3.337
S137	110.28	37.55	4.164
S138	110.18	37.44	3.414
S139	110.17	37.36	3.435
S140	119.51	49.08	2.348
S141	120.3	50.17	2.675
S142	106.4	36.24	0.165
S143	106.43	36.23	0.451
S144	106.46	36.22	0.309
S145	106.49	36.21	0.377
S146	106.52	36.2	0.299
S147	106.55	36.19	0.662
S148	106.58	36.18	0.386
S149	106.61	36.17	0.626
S150	99.39	37.61	16.816
S151	98.44	37.87	15.237
S152	100.51	37.35	21.737
S153	100.38	37.53	17.583
S154	100.21	37.34	10.435
S155	100.62	37.26	14.217
S156	100.23	37.4	16.579
S157	100.08	37.53	19.373
S158	98.71	37.7	19.864
S159	99.71	37.17	13.478
S160	99.4	37.15	13.325
S161	99.33	37.53	12.803
S162	83.12	43.55	15.713
S163	83.18	43.53	22.328
S164	83.24	43.57	31.29
S165	106.39	36.25	21.623
S166	106.39	36.25	26.655
S167	106.39	36.25	24.674
S168	106.37	36.25	21.407
S169	88.45	32.88	11.236
S170	88.57	33.2	8.198
S171	88.7	33.41	6.671
S172	119.72	48.48	23.135
S173	119.7	48.5	23.866
S174	119.82	48.53	25.479
S175	119.97	48.47	31.692
S176	116.98	45.49	7.875
S177	117.12	45.67	10.093
S178	116.97	45.48	10.798
S179	117	45.49	8.167
S180	116.46	43.94	7.438
S181	116.42	44.01	8.628
S182	116.33	43.88	9.062
S183	116.44	43.9	8.411
S184	116.06	43.9	7.766
S185	116.29	43.78	10.135
S186	116.52	43.66	10.254
S187	116.75	43.54	9.469
S188	116.98	43.42	13.832
S189	117.21	43.3	9.719
S190	117.44	43.18	17.823
S191	117.67	43.06	16.762
S192	117.9	42.94	14.303
S193	118.13	42.82	15.522
S194	118.36	42.7	13.483
S195	118.59	42.58	8.832
S196	101.28	37.7	1.63
S197	101.31	37.61	1.335
S198	101.33	37.66	0.43
S199	110.37	38.8	1.91
S200	110.42	38.54	1.94
S201	83.05	42.91	18.17
S202	83.19	42.91	25.33
S203	83.04	42.92	17.24
S204	83.11	42.91	23.98
S205	83.69	42.67	31.21
S206	83.72	42.88	38.34
S207	83.51	42.53	15.81
S208	101.3	37.58	39.904
S209	101.57	37.11	18.783
S210	101.24	37.63	28.643
S211	101.36	37.67	25.503
S212	101.65	37.98	22.182
S213	100.54	36.21	4.879
S214	100.54	36.21	6.709
S215	100.54	36.21	3.719
S216	100.01	35.9	3.077
S217	98	35.09	8.291
S218	97.98	35.09	6.75
S219	98.04	35.04	6.569
S220	95.14	34.22	11.079
S221	95.14	34.22	12.261
S222	94.17	34.14	6.623
S223	95.81	34.11	13.111
S224	91.11	32.35	4.254
S225	91.11	32.35	5.005
S226	100.24	37.15	11.747
S227	100.25	37.14	15.181
S228	100.26	37.12	16.29
S229	100.24	37.14	21.255
S230	100.24	37.11	19.509
S231	100.24	37.11	13.959
S232	100.21	37.15	15.521
S233	100.21	34.48	10.916
S234	100.21	34.48	19.784
S235	100.2	34.49	31.475
S236	100.2	34.49	38.286
S237	100.26	34.4	17.844
S238	100.26	34.4	17.629
S239	100.24	34.39	37.827
S240	100.24	34.39	32.642
S241	116.25	43.47	7.477
S242	116.43	43.52	8.571
S243	116.51	43.59	9.079
S244	117.01	44.03	8.481
S245	102.68	37.23	9.358
S246	102.7	37.22	10.28
S247	102.76	37.21	6.393
S248	107.95	24.92	8.21
S249	106.35	36.17	3.089
S250	106.36	36.18	12.196
S251	106.37	36.19	17.523
S252	106.39	36.21	25.17
S253	106.4	36.22	25.818
S254	106.41	36.23	27.207
S255	106.42	36.24	27.493
S256	119.27	48.6	13.95
S257	119.77	48.6	15.76
S258	119.77	48.6	18.61
S259	119.77	48.62	32.4
S260	114.05	43.85	5.639
S261	113.06	43.74	4.549
S262	111.94	41.86	10.086
S263	116.67	43.55	12.34
S264	116.78	44.42	6.819
S265	119.67	48.49	12.9
S266	119.67	49.53	25.748
S267	120.03	49.38	27.641
S268	87.98	46.11	3.711
S269	88.12	46.24	2.711
S270	106.06	35.7	2.132
S271	106.01	35.47	1.36
S272	106.01	35.46	2.176
S273	106.08	35.76	10.185
S274	106.01	35.46	1.317
S275	111.88	41.78	14.52
S276	111.92	41.77	12.036
S277	111.93	41.82	9.176
S278	111.95	41.85	13.468
S279	111.98	41.9	14.065
S280	120.43	49.37	13.554
S281	120.43	49.37	14.526
S282	120.15	49.57	12.218
S283	120.15	49.57	13.189
S284	120.43	49.81	12.644
S285	120.43	49.81	13.55
S286	92.4	31.99	17.424
S287	92.44	32	21.877
S288	92.16	31.95	17.348
S289	92.2	31.95	21.613
S290	91.72	31.96	15.071
S291	91.7	31.96	15.799
S292	91.44	31.6	12.789
S293	91.52	31.61	13.54
S294	105.02	37.55	0.381
S295	105.08	37.59	0.669
S296	105.36	38.12	1.038
S297	105.43	38.31	1.188
S298	105.52	38.44	1.454
S299	106.1	38.2	2.088
S300	104.2	30.08	6.767
S301	104.25	30.17	10.497
S302	104.34	30.21	10.769
S303	104.51	30.33	5.62
S304	104.56	30.39	5.665
S305	104.62	30.42	9.358
S306	104.83	30.63	10.779
S307	104.84	30.71	10.912
S308	104.88	30.78	10.912
S309	82.7	32.69	6.227
S310	82.64	32.4	8.31
S311	82.2	32.55	7.531
S312	99.22	37.19	10.959
S313	98.68	37.54	12.422
S314	99.53	37.56	8.528
S315	98.44	37.84	4.599
S316	100.75	38.08	19.208
S317	100.77	38.09	16.8
S318	100.79	38.1	15.045
S319	100.8	38.11	13.061
S320	120.68	42.92	2.306
S321	120.69	42.92	1.014
S322	120.72	42.94	0.725
S323	120.75	42.95	0.614
S324	103.14	37.69	5.119
S325	103.17	37.72	11.915
S326	103.17	37.72	12.725
S327	103.19	37.77	7.899
S328	103.17	37.72	7.899
S329	123.52	44.55	3.532
S330	123.54	44.54	1.597
S331	123.47	44.57	3.96
S332	123.43	44.49	5.154
S333	123.37	44.58	4.631
S334	119.67	42.33	13.344
S335	102.59	33.1	17.825
S336	102.48	32.78	20.943
S337	102.36	32.67	24.345
S338	102.57	32.78	36.259
S339	102.6	33.1	18.15
S340	102.6	32.91	29.527
S341	116.68	43.55	14.226
S342	116.68	43.55	14.041
S343	116.68	43.55	18.162
S344	116.68	43.55	15.734
S345	106.97	41.42	6.27
S346	106.97	41.42	4.788
S347	106.97	41.42	4.546
S348	112.79	42.27	15.512
S349	109.31	36.85	2.694
S350	109.31	36.85	2.947
S351	109.31	36.85	3.678
S352	109.26	36.77	4.644
S353	109.26	36.77	4.489
S354	109.32	36.86	3.573
S355	109.31	35.85	2.094
S356	109.31	36.85	3.444
S357	109.31	36.85	3.364
S358	109.33	36.74	3.54
S359	109.34	36.74	6.174
S360	115.27	43.08	20.475
S361	115.5	43.21	9.598
S362	115.73	43.34	7.332
S363	115.96	43.47	13.486
S364	116.19	43.6	5.767
S365	116.42	43.73	5.051
S366	117.22	44.87	6.385
S367	104.23	36.22	6.97
S368	104.25	36.23	6.543
S369	104.26	36.24	6.685
S370	104.27	36.25	7.443
S371	104.29	36.26	8.319
S372	104.3	36.27	6.717
S373	104.31	36.28	7.706
S374	104.32	36.29	19.141
S375	104.34	36.3	8.159
S376	109.52	36.7	3.85
S377	109.66	36.82	3.801
S378	109.8	36.94	4.331
S379	109.94	37.06	4.524
S380	110.08	37.18	6.726
S381	110.22	37.3	6.666
S382	100.39	38.78	8.21
S383	98.18	39.67	0.584
S384	98.22	39.69	0.974
S385	98.18	39.76	1.429
S386	98.28	39.76	1.688
S387	98.33	39.74	1.818
S388	98.33	39.71	1.688
S389	98.95	39.82	3.182
S390	99.1	39.32	0.714
S391	99.1	39.35	0.909
S392	99.1	39.38	1.558
S393	99.32	40.17	1.623
S394	99.33	40.17	0.909
S395	99.36	40.17	1.818
S396	99.4	40.17	1.104
S397	99.43	40.17	2.273
S398	99.46	40.17	2.013
S399	99.5	40.16	1.558
S400	99.51	40.15	0.909
S401	99.54	40.15	1.429
S402	99.34	39.23	1.818
S403	99.38	39.19	3.312
S404	99.41	39.22	0.914
S405	99.53	39.34	2.597
S406	99.6	39.32	2.792
S407	99.53	39.26	1.169
S408	99.53	39.21	2.208
S409	99.56	39.23	1.818
S410	99.59	39.2	3.571
S411	99.54	39.13	3.117
S412	99.58	39.15	1.818
S413	99.62	39.17	2.987
S414	99.66	39.17	3.182
S415	99.68	39.18	4.61
S416	100.19	39.3	3.766
S417	100.22	39.28	2.143
S418	100.12	38.92	2.078
S419	100.43	38.6	3.247
S420	100.43	38.57	2.468
S421	100.69	38.62	4.156
S422	100.71	38.62	3.636
S423	100.74	38.62	3.442
S424	100.78	38.62	3.831
S425	100.83	38.71	4.675
S426	100.95	38.68	4.091
S427	101.06	38.68	5.909
S428	101.24	38.57	3.117
S429	101.28	38.57	7.403
S430	101.35	38.46	9.74
S431	101.54	38.28	9.026
S432	116.27	42.03	20.01
S433	105.83	38.91	21.657
S434	105.84	38.91	21.106
S435	105.57	39.09	1.78
S436	105.57	39.09	1.893
S437	111.96	44.73	15.259
S438	112.04	44.81	9.672
S439	112.05	44.83	10.87
S440	112.05	44.89	10.225
S441	112.1	44.89	5.63
S442	112.12	44.9	5.743
S443	100.21	34.47	30.046
S444	100.18	34.4	31.476
S445	100.28	34.42	14.554
S446	100.32	34.47	20.113
S447	100.24	34.43	18.555
S448	100.25	34.44	10.096
S449	100.23	34.45	21.911
S450	109.19	39.4	5.293
S451	110.2	39.5	2.815
S452	110.18	39.5	2.337
S453	100.48	34.33	21.743
S454	100.5	34.35	29.598
S455	100.5	34.36	14.14
S456	100.51	34.37	12.388
S457	99.5	38.95	36.888
S458	99.56	38.93	14.53
S459	99.57	39.01	31.134
S460	99.59	39.03	25.281
S461	102.6	33.05	20.865
S462	102.64	33.07	18.418
S463	102.68	33.08	22.43
S464	101.25	37.53	29.345
S465	101.26	37.52	40.043
S466	105.75	35.68	7.168
S467	105.76	35.69	6.817
S468	105.78	35.69	16.783
S469	105.79	35.69	15.608
S470	105.8	35.7	14.732
S471	105.82	35.69	19.497
S472	105.83	35.7	20.553
S473	105.84	35.69	25.319
S474	115.68	41.77	4.853
S475	115.69	41.77	4.025
S476	115.69	41.78	16.611
S477	115.69	41.78	5.504
S478	116.67	43.56	16.736
S479	116.72	43.55	14.529
S480	116.67	43.55	12.875
S481	116.67	43.55	24.111
S482	116.66	43.56	26.925
S483	116.67	43.55	24.772
S484	120.7	42.92	2.656
S485	120.69	42.94	3.848
S486	110.38	38.82	0.976
S487	110.39	38.85	0.622
S488	110.39	38.82	0.549
S489	120.72	42.97	0.566
S490	120.72	42.98	0.81
S491	120.72	42.99	1.087
S492	120.72	43.01	1.981
S493	93.07	35.22	2.892
S494	92.55	34.31	2.204
S495	91.81	32.46	1.699
S496	91.15	30.5	7.146
S497	91.49	29.75	4.275
S498	92.31	29.75	12.748
S499	94.65	29.61	6.913
S500	91.63	29.8	6.953
S501	116.82	43.5	23.243
S502	105.84	38.86	12.282
S503	105.85	38.86	13.065
S504	105.85	38.86	18.061
S505	105.85	38.86	15.393
S506	91.9	31.37	19.398
S507	91.62	32.24	14.177
S508	100.46	38.04	36.168
S509	113.57	44.09	5.924
S510	122.88	44.57	9.631
S511	116.67	43.53	12.279
S512	116.67	43.54	11.53
S513	116.67	43.54	11.699
S514	116.66	43.53	9.808
S515	116.66	43.53	4.583
S516	116.69	43.53	8.068
S517	116.67	43.55	12.812
S518	116.67	43.55	15.056
S519	116.67	43.55	14.646
S520	116.68	43.56	14.419
S521	116.68	43.56	14.059
S522	116.68	43.56	13.753
S523	116.69	43.56	13.753
S524	100.21	34.47	9.152
S525	100.21	34.47	8.032
S526	100.21	34.47	8.038
S527	100.21	34.47	10.34
S528	100.24	34.47	8.898
S529	100.24	34.48	9.21
S530	100.22	34.47	9.885
S531	116.68	43.55	13.572
S532	116.68	43.55	9.509
S533	116.64	43.41	5.903
S534	116.65	43.56	10.065
S535	116.67	43.56	11.226
S536	116.67	43.54	12.387
S537	116.67	43.55	13.936
S538	116.67	43.55	13.645
S539	116.74	43.6	13.355
S540	116.67	43.55	13.742
S541	120.72	42.97	0.566
S542	120.72	42.97	0.81
S543	120.72	42.97	1.087
S544	120.71	42.97	1.981
S545	120.7	42.92	0.378
S546	120.71	42.92	0.506
S547	120.71	42.92	0.952
S548	120.71	42.92	1.929
S549	120.69	42.92	4.547
S550	123.52	44.55	9.91
S551	123.52	44.55	7.9
S552	123.52	44.55	7.75
S553	123.52	44.55	5.64
S554	123.52	44.55	6.57
S555	123.52	44.55	10.09
S556	123.52	44.56	8.031
S557	113.46	37.22	5.006
S558	113.22	37.35	10.365
S559	113.21	37.49	7.699
S560	113.16	36.99	9.736
S561	113.05	37.21	11.29
S562	113.18	36.72	9.777
S563	113.78	38.03	11.216
S564	112.39	38	8.964
S565	113.51	38.94	8.771
S566	113.73	38.96	5.476
S567	113.8	38.83	7.341
S568	113.53	38.75	3.876
S569	113.47	39.12	1.724
S570	113.41	39.1	3.642
S571	113.79	39.26	9.17
S572	113.14	39.29	2.49
S573	112.87	39.19	5.353
S574	112.13	38.1	9.878
S575	112.28	38.2	3.418
S576	112.38	38.16	2.607
S577	112.79	38.15	6.962
S578	112.84	38.26	5.47
S579	112.33	39.98	4.771
S580	112.1	36.54	8.607
S581	110.93	34.91	6.039
S582	111.54	37.33	3.987
S583	112.59	36.04	6.411
S584	112.2	39.96	11.103
S585	112.3	40.13	6.009
S586	112.23	40.01	4.136
S587	112.65	40.62	4.647
S588	112.64	40.08	5.121
S589	112.53	40.17	6.357
S590	112.19	39.97	7.791
S591	113.19	36.29	5.661
S592	113.36	38.36	5.782
S593	113.95	37.45	4.093
S594	113.69	37.46	5.439
S595	113.48	37.54	5.4
S596	113.81	40.46	4.52
S597	114.05	40.5	4.946
S598	114.43	40.32	5.594
S599	114.31	39.36	4.742
S600	114.96	39.35	7.278
S601	113.79	39.39	3.98
S602	113.79	39.39	4.757
S603	113.59	39.52	5.613
S604	111.27	37.33	4.282
S605	112.14	37.61	4.657
S606	111.19	37.3	4.125
S607	111.31	37	6.611
S608	111.25	36.85	5.352
S609	111.15	36.97	4.773
S610	111.74	38.57	6.369
S611	111.34	38.84	7.267
S612	111.49	38.48	7.234
S613	111.23	37.93	6.369
S614	111.93	39.57	5.2
S615	111.48	39.57	5.2
S616	111.89	38.86	6.63
S617	112.23	38.45	6.63
S618	111.2	36.09	6.532
S619	111	36.09	8.075
S620	110.73	35.82	7.969
S621	110.87	35.88	6.016
S622	111.09	35.87	5.872
S623	110.81	36.34	6.999
S624	110.63	36.62	9.104
S625	113.61	36.42	6.439
S626	95.77	36.46	8.54
S627	94.34	35.78	7.612
S628	93.82	35.52	3.822
S629	92.47	34.24	2.792
S630	91.07	30.49	16.908
S631	90.47	30.07	5.976
S632	89.29	29.34	1.45
S633	88.54	29.16	0.364
S634	87.85	29.05	16.831
S635	87.15	29.3	13.175
S636	85.38	29.33	10.167
S637	85.9	29.43	6.405
S638	86.51	29.48	14.669
S639	86.35	28.75	15.186
S640	86.67	28.6	0.316
S641	91.73	29.84	19.54
S642	96.72	29.64	39.112
S643	97.27	30.27	6.919
S644	97.08	30.61	6.253
S645	96.43	31.42	13.184
S646	96.43	32.34	19.305
S647	96.64	32.74	26.989
S648	96.76	32.89	37.697
S649	97.4	33.34	32.489
S650	99.16	35.36	14.509
S651	99.55	35.63	27.722
S652	99.65	35.83	34.222
S653	99.88	35.78	8.217
S654	99.93	35.66	15.427
S655	99.96	35.88	33.406
S656	100.96	36.4	31.242
S657	116.67	43.55	15.707
S658	116.67	43.55	14.313
S659	116.55	43.53	12.407
S660	116.55	43.53	11.63
S661	116.73	43.05	12.139
S662	116.73	43.05	9.715
S663	116.7	43.05	16.415
S664	116.7	43.05	13.954
S665	100.79	36.49	17.27
S666	100.07	35.47	10.51
S667	101.02	36.87	15.12
S668	100.92	36.98	15.75
S669	98.38	37.28	11.47
S670	98.93	36.95	17.23
S671	99.31	36.7	2.15
S672	99.58	37.14	13.64
S673	93.87	35.51	1.49
S674	93.87	35.51	2.53
S675	92.95	34.94	4.07
S676	92.62	34.38	3.34
S677	92.45	34.21	2.01
S678	92.36	33.95	6.24
S679	92.09	33.75	4.35
S680	92.76	34.6	3.41
S681	91.07	31.5	3.17
S682	91.67	31.5	2.94
S683	90.42	31.41	4.23
S684	90.11	31.4	4.81
S685	89.31	31.97	4.14
S686	89.99	31.12	4.61
S687	88.69	32.16	2.91
S688	88.33	32.09	1.44
S689	87.21	31.87	1.21
S690	87.25	31.79	1.95
S691	86.57	31.93	2.12
S692	85.99	32.08	4.41
S693	85.3	32.19	3.08
S694	84.94	31.91	5.86
S695	85.15	31.03	3.82
S696	85.77	29.81	1.16
S697	100.89	36.32	11.39
S698	100.46	36.12	3.68
S699	100.39	36.09	4.8
S700	100.22	36	12.45
S701	100.07	35.93	14.91
S702	100.23	35.76	13.48
S703	100.78	35.59	7.1
S704	100.93	35.35	9.93
S705	99.18	35.36	3.82
S706	99.39	35.43	6.17
S707	99.48	35.44	8.78
S708	98.58	34.99	7.07
S709	98.45	34.85	6.77
S710	98.25	34.88	3.86
S711	98.21	34.9	3.35
S712	98.14	34.93	3.58
S713	98.07	35.01	1.86
S714	95.8	34.14	7.79
S715	92.4	34.17	3.73
S716	93.1	35.25	1.33
S717	93.37	35.36	2.93
S718	93.65	35.49	2.51
S719	94.3	35.75	0.39
S720	80.75	32.52	0.9
S721	81.18	32.35	2.32
S722	81.35	32.18	1.59
S723	81.67	32.18	4.43
S724	82.42	32.32	3.64
S725	82.55	32.53	2.63
S726	82.85	32.52	3.89
S727	83.97	32.3	2.88
S728	83.47	32.37	5.56
S729	83.3	32.42	3.81
S730	84.1	32.33	4.53
S731	84.17	32.4	1.82
S732	84.17	32.4	4.58
S733	84.27	32.55	5.4
S734	84.25	32.65	4.89
S735	84.2	32.8	2.6
S736	84.05	32.95	2.88
S737	83.98	32.17	3.86
S738	84	32.2	2.82
S739	84.12	32.28	2.89
S740	84.57	32.2	3.75
S741	85.03	32.17	3.39
S742	87.87	31.88	3.74
S743	101.31	37.61	23.41
S744	101.24	37.61	10.06
S745	101.31	37.64	31.45
S746	101.03	37.02	30.46
S747	100.11	37.42	12.36
S748	94.28	35.71	8.23
S749	93.32	35.33	3.51
S750	92.36	33.95	1.32
S751	91.87	33.32	6
S752	91.68	32.19	4.69
S753	92.9	34.79	8.32
S754	91.86	31.58	4.75
S755	91.33	31.51	4.46
S756	90.01	31.43	3.32
S757	85.32	30.38	3.63
S758	86.73	29.41	6.52
S759	87.21	29.25	8.12
S760	90.62	30.2	5.12
S761	91.06	30.45	5.79
S762	91.54	30.62	7.28
S763	91.69	31.07	6.3
S764	100.49	35.57	23.63
S765	100.77	35.08	32.01
S766	100.82	34.86	29.93
S767	100.22	34.53	34.64
S768	97.14	33.82	16.24
S769	97.02	33.76	14.47
S770	96.73	33.81	12.53
S771	96.37	33.97	10.6
S772	96.2	34.1	9.11
S773	95.7	33.95	9.11
S774	95.87	33.73	10.86
S775	96.36	33.28	8.14
S776	96.57	33.21	14.7
S777	96.91	33.02	7.49
S778	97.16	32.81	9.25
S779	97.1	32.81	10.67
S780	96.74	32.89	11.92
S781	96.56	32.6	5.33
S782	96.4	32.52	5.51
S783	96.4	32.2	13.59
S784	96.39	32	12.24
S785	95.38	31.49	15.4
S786	93.95	31.93	5.19
S787	93.54	31.85	7.88
S788	93.14	31.93	11
S789	92.9	31.84	10
S790	92.9	31.83	14.15
S791	92.87	31.83	7.34
S792	92.87	31.83	9.78
S793	92.87	31.83	6.15
S794	92.89	31.83	13.37
S795	92.9	31.83	10.17
S796	91.69	31.01	6.23
S797	91.69	31.09	7.9
S798	91.85	31.71	8.98
S799	91.87	33.22	7.04
S800	102.44	35.1	15.58
S801	102.89	34.97	15.42
S802	102.83	34.9	20.98
S803	102.34	34.49	28.89
S804	102.49	34.7	30.41
S805	102.51	34.71	12.87
S806	102.09	34.04	17.36
S807	102.02	33.99	19.62
S808	101.94	33.99	18.55
S809	102.08	33.97	25.42
S810	101.89	33.86	21.96
S811	112.45	43.08	1.13
S812	105.2	37.28	3.04
S813	81.15	45.02	2.33
S814	92.53	43.64	4.22
S815	116.79	48.81	7.34
S816	112.61	42.81	1.83
S817	111.8	41.75	4.36
S818	112.34	43.89	2.83
S819	112.07	43.63	1.89
S820	111.91	43.36	2.48
S821	110.69	41.52	4.93
S822	108.49	41.39	4.52
S823	108.76	41.51	4.72
S824	108.83	41.5	2.66
S825	108.25	41.87	4.33
S826	108.54	41.82	3.54
S827	108.64	39.76	2.58
S828	108.2	39.32	3.2
S829	107.26	38.41	3.59
S830	107.93	39.15	3.13
S831	107.91	39.21	3.74
S832	107.84	39.35	2.8
S833	107.52	39.25	4.08
S834	111.79	41.74	8.55
S835	112.48	43	5.38
S836	112.26	43.3	2.46
S837	112.78	42.63	3.26
S838	113.03	42.2	4.29
S839	112.74	42.96	3.48
S840	112.95	43.17	4.2
S841	113.07	43.33	3.77
S842	113.25	43.54	4.13
S843	85.77	43.96	8.87
S844	85.44	43.95	11.59
S845	83.16	43.38	8.54
S846	82.24	43.39	9.76
S847	81.69	43.16	10.93
S848	80.98	45.01	2.4
S849	81.25	44.86	2
S850	81.46	44.61	5.2
S851	81.61	44.6	2.61
S852	84.42	45.45	1.24
S853	84.22	45.58	2.72
S854	84.11	46.24	8.93
S855	84.82	46.43	0.78
S856	84.63	45.92	1.39
S857	86.02	46.6	3.55
S858	86.1	46.69	3.19
S859	86.29	46.81	4.35
S860	86.52	46.97	5.52
S861	86.18	47.28	2.74
S862	86.65	47.13	3.4
S863	86.82	47.53	1.21
S864	87.01	48.07	2.67
S865	87.75	47.73	2.18
S866	89.49	47.06	2.81
S867	90.01	46.54	2.57
S868	90.05	46.44	1.89
S869	90.18	46.11	1.34
S870	94.01	43.42	5.42
S871	92.3	43.69	3.82
S872	91.41	43.7	7.13
S873	119.73	49.29	14.18
S874	119.19	49.28	10.34
S875	119.65	48.48	14.93
S876	118.4	49.49	8.3
S877	118.21	49.49	7.17
S878	117.11	49.49	6.53
S879	117.13	49.21	5.89
S880	117.39	48.44	7.52
S881	118.7	48.76	12.13
S882	119.22	48.84	10.05
S883	116.68	43.55	10.49
S884	116.53	43.54	7.16
S885	116.55	43.54	7.04
S886	116.69	43.58	5.25
S887	116.65	43.63	3.9
S888	116.91	45.27	10.8
S889	115.95	42.97	2
S890	116.43	43.85	5.32
S891	116.74	43.59	5.98
S892	116.29	43.93	8.7
S893	116.36	43.89	12.93
S894	116.11	43.74	6.36
S895	116.13	43.54	5.45
S896	116.52	44.23	6.04
S897	117.68	44.61	12.18
S898	117.04	45.59	4.47
S899	117.92	45.7	6.27
S900	118.6	48.41	7.88
S901	118.46	49.49	3.58
S902	117.3	49.51	6.05
S903	116.88	48.84	4.04
S904	117.14	48.49	5.1
S905	118.1	48.2	6.53
S906	118.75	47.89	9.16
S907	118.54	46.27	6.36
S908	118.26	46.16	6.48
S909	116.91	45.41	4.03
S910	116.13	44.93	4.15
S911	115.95	44.02	8.13
S912	115.91	44.08	4.85
S913	115.85	43.93	4.67
S914	115.31	43.9	4.74
S915	115.31	43.9	3.35
S916	114.22	43.88	3.49
S917	114.16	43.86	3.08
S918	107.62	38.91	1.58
S919	106.93	37.31	3.88
S920	107.63	37.37	3.89
S921	111.95	41.87	4.66
S922	112.16	42.09	6.18
S923	121.18	44.47	5.87
S924	120.76	44.75	6.25
S925	120.91	44.39	5.27
S926	120.88	44.03	5.18
S927	120.72	43.66	3.18
S928	120.35	43.73	6.42
S929	120.51	44.35	5.42
S930	119.15	43.77	4.43
S931	117.17	43.48	7.96
S932	85.78	43.94	8.92
S933	84.83	44.14	5.84
S934	83.5	43.41	20.58
S935	81.87	43.38	3.94
S936	81.36	43.14	14.33
S937	82.15	43.9	12.66
S938	81.22	44.5	19.57
S939	81.38	44.62	5.07
S940	81.28	44.66	9.55
S941	81.71	44.61	1.81
S942	83.9	45.51	4
S943	83.65	45.59	4.33
S944	83.56	45.79	4.33
S945	90.61	43.65	9.86
S946	90.3	43.76	5.77
S947	93.72	43.38	3.84
S948	93.85	43.44	7.75
S949	93.61	43.35	10.5
S950	89.92	43.69	2.68
S951	87.18	43.54	6.17
S952	119.97	49.33	19.38
S953	119.79	48.89	14.44
S954	119.54	49.05	10.56
S955	119.8	49.52	12.45
S956	119.79	49.62	24.97
S957	117.76	44.64	15.81
S958	117.76	44.64	8.3
S959	117.76	44.6	15.57
S960	117.77	44.62	18.05
S961	119.3	47.65	10.99
S962	120.06	49.4	3.37
S963	120.06	49.47	4.24
S964	119.5	46.6	6.59
S965	119.18	46.56	12.92
S966	86.49	43.81	16.58
S967	85.32	43.96	12.27
S968	84.8	44.09	18.75
S969	85.47	43.11	11.71
S970	85.47	43.11	12.71
S971	80.97	44.35	9.85
S972	93.67	43.35	12.76
S973	93.77	43.32	12.54
S974	93.7	43.29	22.81
S975	84.4	43.66	21.67
S976	84.42	43.45	14.32
S977	84.37	43.15	17.82
S978	84.37	43.16	18.75
S979	83.28	42.45	19.77
S980	81.31	41.94	18.69
S981	80.65	41.8	19.24
S982	75.05	38.42	8.05
S983	74.93	38.29	3.04
S984	86.11	43.02	11.46
S985	84.9	43.15	24.07
S986	84.03	43.3	41.22
S987	83.72	43.4	35.95
S988	81.13	43.21	14.4
S989	85.71	47.22	23.09
S990	86.91	48.81	15.94
S991	87.17	43.47	32.07
